# Supplementary material for: Genetic Diversity and Population Structure of Mycobacterium bovis at the Human-Animal-Ecosystem Interface in France: “A One Health Approach”
Source: Pathogens. 2023 Apr 1;12(4):548. doi: 10.3390/pathogens12040548 (PMC10143977; doi:10.3390/pathogens12040548)
Supplement: Supplementary file 1 [file pathogens-12-00548-s001.zip]

Archive with 3 entries (3 files):
- TableS1-Human-Informations.xlsx
- TableS2-Cattle-Informations.xlsx
- TableS3-Wildlife-Informations.xlsx
