# Supplementary material for: Genetic Diversity and Population Structure of Mycobacterium bovis at the Human-Animal-Ecosystem Interface in France: “A One Health Approach”
Source: Pathogens. 2023 Apr 1;12(4):548. doi: 10.3390/pathogens12040548 (PMC10143977; doi:10.3390/pathogens12040548)
Supplement: Supplementary file 1 [file pathogens-12-00548-s001.zip › TableS1-Human-Informations.xlsx]

## Sheet: Feuil1
Sample number	ID.clinique	Year	Species	MTBC (1)species	Geographical area	Cluters	Spoligotypes	MIRU-VNTR(2) patterns (locus: ETR A, B, C, D, QUB11b, QUB11a, QUB 26, , VNTR 3232)	Gender	Age	Country of birth	Regular visit to tuberculosis endemic countries	Clinical presentation of tuberculosis	Risk factors	History of tuberculosis
68	109	2004	Human	Mycobacterium bovis	Limousin	A	SB0341	6-4-3-3-11-2-5-12	male	50	France	no	pulmonary	Intrafamilial tuberculosis + working in a slaughterhouse	No
140	110	2007	Human	Mycobacterium bovis	Centre	A	SB0341	6-4-3-3-11-2-5-12	female	20	France	no	pulmonary	Intrafamilial tuberculosis	No
215		2002	Human	Mycobacterium bovis	Languedoc-Roussillon	B	SB1025	4-3-4-3-NA-3-5-NA	female	2	Chad	Chad	pulmonary	Intrafamilial tuberculosis	No
56	242B	2003	Human	Mycobacterium bovis	Languedoc-Roussillon	B	SB1025	4-3-4-3-NA-3-5-NA	female	28	Chad	Chad	pulmonary	Intrafamilial tuberculosis + immunocompromised	No
24	1	2001	Human	Mycobacterium bovis	Poitou-Charentes	C	SB2401	7-5-3-2-11-4-7-7	male	49	France	no	pulmonary	Intrafamilial tuberculosis + working in a slaughterhouse	No
216		2003	Human	Mycobacterium bovis	Poitou-Charentes	C	SB2401	7-5-3-2-11-4-7-7	female	72	France	no	pulmonary	Intrafamilial tuberculosis + immunocompromised	No
175	222	2008	Human	Mycobacterium bovis	Provence-Alpes-Côte-d'Azur	D	SB2025	6-5-5-3-10-2-4-6	female	50	Morocco	Morocco	extra-pulmonary	NA	No
174	225	2008	Human	Mycobacterium bovis	Franche-Comté	D	SB2025	6-5-5-3-10-2-4-6	female	78	France	no	pulmonary	NA	No
36	155	2001	Human	Mycobacterium bovis	Midi-Pyrénées	E	SB0134	5-4-5-3-11-4-5-6	female	45	France	no	extra-pulmonary	No	Yes
176	226	2008	Human	Mycobacterium bovis	Île-de-France	E	SB0134	5-4-5-3-11-4-5-6	female	63	Tunisia	Tunisia	extra-pulmonary	NA	No
137	156	2007	Human	Mycobacterium bovis	Midi-Pyrénées	F	SB0121	6-4-3-3-10-2-5-7	male	56	France	no	extra-pulmonary	Husbandry	No
119	129	2006	Human	Mycobacterium bovis	Provence-Alpes-Côte-d'Azur	F	SB0121	6-4-3-3-10-2-5-7	female	68	Algeria	Algeria	pulmonary	No	No
186	239	2009	Human	Mycobacterium bovis	Île-de-France	F	SB0121	6-4-3-3-10-2-5-7	female	52	Algeria	Algeria	pulmonary	Contact with cattle during childhood	No
106	52	2005	Human	Mycobacterium bovis	Rhône-Alpes	G	SB0265	5-4-3-3-12-2-6-7	female	17	NA	NA	extra-pulmonary	No	No
108	54	2005	Human	Mycobacterium bovis	Haute-Normandie	G	SB0265	5-4-3-3-12-2-6-7	male	24	Morocco	Morocco	extra-pulmonary	Contact with cattle during childhood	Yes
190	279	2010	Human	Mycobacterium bovis	Languedoc-Roussillon	H	SB0265	5-4-3-3-11-2-4-6	male	30	France	no	extra-pulmonary	Contact with cattle during childhood	No
213	255	2010	Human	Mycobacterium bovis	Franche-Comté	H	SB0265	5-4-3-3-11-2-4-6	female	23	Morocco	Morocco	pulmonary	No	No
38	12	2002	Human	Mycobacterium bovis	Île-de-France	I	SB1003	5-4-5-3-11-4-6-7	female	83	France	no	extra-pulmonary	Consumption of unpasteurized raw milk during childhood	No
75	38	2004	Human	Mycobacterium bovis	Île-de-France	I	SB1003	5-4-5-3-11-4-6-7	male	34	Morocco	Morocco	extra-pulmonary	No	No
113	132	2006	Human	Mycobacterium bovis	Auvergne	J	SB0818	5-5-5-3-8-2-5-7	female	66	France	no	extra-pulmonary	Contact with cattle during childhood	No
180	207	2008	Human	Mycobacterium bovis	Auvergne	J	SB0818	5-5-5-3-8-2-5-7	female	68	France	no	pulmonary	No	No
201	254	2010	Human	Mycobacterium bovis	Île-de-France	K	SB0120	5-5-5-3-11-4-5-6	female	22	Morocco	Morocco	extra-pulmonary	Husbandry	No
196	263	2010	Human	Mycobacterium bovis	Franche-Comté	K	SB0120	5-5-5-3-11-4-5-6	male	85	France	no	pulmonary	Husbandry	No
51	5	2002	Human	Mycobacterium bovis	Rhône-Alpes	L	SB0120	5-5-5-3-11-2-7-7	female	81	NA	NA	extra-pulmonary	No	No
71	28	2004	Human	Mycobacterium bovis	Rhône-Alpes	L	SB0120	5-5-5-3-11-2-7-7	male	57	France	no	extra-pulmonary	No	No
1	67	2000	Human	Mycobacterium bovis	Franche-Comté		SB0120	5-9-5-4-12-3-7-7	female	76	France	no	extra-pulmonary	Contact with cattle during childhood	No
3	57	2000	Human	Mycobacterium bovis	Champagne-Ardenne		SB0288	6-9-3-5-12-2-8-6	female	26	Turkey	Turkey	extra-pulmonary	Husbandry	No
4	56	2000	Human	Mycobacterium bovis	Poitou-Charentes		SB0140	5-9-5-5-12-4-5-11	female	70	France	no	extra-pulmonary	No	No
5	68	2000	Human	Mycobacterium bovis	Rhône-Alpes		SB1694	5-9-5-3-12-4-7-6	female	68	France	no	extra-pulmonary	No	No
6	69	2000	Human	Mycobacterium bovis	Île-de-France		SB0120	5-9-5-6-12-3-7-4	female	85	France	no	extra-pulmonary	No	No
7	60	2000	Human	Mycobacterium bovis	Bretagne		SB0134	6-8-5-3-12-4-4-12	male	70	France	no	extra-pulmonary	No	No
8	72	2000	Human	Mycobacterium bovis	Auvergne		SB0929	6-7-5-3-9-3-7-6	male	53	France	no	extra-pulmonary	No	No
9	64	2000	Human	Mycobacterium bovis	Île-de-France		SB2398	5-8-5-4-12-3-7-10	male	93	France	no	extra-pulmonary	No	No
14	71	2000	Human	Mycobacterium bovis	Centre		SB0295	6-8-5-3-11-2-7-7	female	19	Morocco	Morocco	extra-pulmonary	No	No
15	65	2000	Human	Mycobacterium bovis	Nord-Pas-de-Calais		SB0560	6-9-6-2-6-3-3-4	female	55	Morocco	Morocco	extra-pulmonary	No	No
17	55	2000	Human	Mycobacterium bovis	Île-de-France		SB0944	5-9-5-4-12-3-5-1	female	29	NA	NA	extra-pulmonary	No	No
20	81	2000	Human	Mycobacterium bovis	Rhône-Alpes		SB0418	8-6-5-2-12-3-5-5	female	92	Poland	no	extra-pulmonary	No	No
21	127	2000	Human	Mycobacterium bovis	Bretagne		SB0134	7-4-5-3-11-4-3-11	male	70	France	no	extra-pulmonary	No	Yes
22	88	2001	Human	Mycobacterium bovis	Franche-Comté		SB0818	5-7-5-3-12-2-6-7	female	85	France	no	extra-pulmonary	Contact with cattle during childhood	No
39	8	2002	Human	Mycobacterium bovis	Champagne-Ardenne		SB0120	5-5-5-3-11-4-9-7	male	4	Morocco	Morocco	extra-pulmonary	Contact with cattle during childhood	No
40	4	2002	Human	Mycobacterium caprae	Île-de-France		SB0415	5-3-5-4-7-4-2-14	female	16	Morocco	Morocco	extra-pulmonary	Contact with cattle during childhood	No
41	10	2002	Human	Mycobacterium bovis	Franche-Comté		SB0120	4-4-5-3-11-3-7-10	female	67	Algeria	Algeria	extra-pulmonary	No	No
42	9	2002	Human	Mycobacterium bovis	Franche-Comté		SB0121	5-3-3-3-11-2-7-6	female	57	Algeria	Algeria	extra-pulmonary	No	No
46	14	2002	Human	Mycobacterium bovis	Île-de-France		SB0121	5-3-3-3-11-2-7-5	male	3	Morocco	no	extra-pulmonary	No	No
47	7	2002	Human	Mycobacterium bovis	Provence-Alpes-Côte-d'Azur		SB0120	5-5-3-3-11-4-7-10	male	13	Morocco	Morocco	extra-pulmonary	No	No
48	2	2002	Human	Mycobacterium bovis	Île-de-France		SB1003	5-4-5-3-11-4-6-8	female	49	Morocco	Morocco	extra-pulmonary	No	No
52	19	2003	Human	Mycobacterium bovis	Centre		SB0134	6-5-5-3-11-4-7-7	female	76	France	no	extra-pulmonary	Contact with cattle during childhood	No
59	21	2003	Human	Mycobacterium bovis	Île-de-France		SB0121	5-4-5-3-11-2-7-8	male	38	Morocco	Morocco	extra-pulmonary	No	No
60	18	2003	Human	Mycobacterium bovis	Centre		SB0265	5-4-3-3-11-2-6-6	female	23	Morocco	Morocco	extra-pulmonary	No	No
61	25	2003	Human	Mycobacterium bovis	Nord-Pas-de-Calais		SB0265	5-3-3-3-11-2-7-8	male	35	NA	NA	extra-pulmonary	No	No
63	15	2003	Human	Mycobacterium bovis	Île-de-France		SB1025	5-5-4-3-0-1-7-1	female	65	Central African Republic	Central African Republic	extra-pulmonary	No	No
67	41	2004	Human	Mycobacterium bovis	Haute-Normandie		SB0134	7-4-5-3-10-4-7-11	male	71	France	no	extra-pulmonary	Husbandry	No
70	37	2004	Human	Mycobacterium bovis	Île-de-France		SB0120	7-5-5-3-9-3-5-7	female	29	Algeria	Algeria	extra-pulmonary	No	No
72	94	2004	Human	Mycobacterium bovis	Rhône-Alpes		SB0120	4-8-5-3-12-3-7-7	female	50	France	Maroc	extra-pulmonary	No	No
76	26	2004	Human	Mycobacterium bovis	Île-de-France		SB0120	6-4-5-3-10-3-7-4	male	54	Morocco	Morocco	extra-pulmonary	No	No
77	32	2004	Human	Mycobacterium bovis	Île-de-France		SB0125	5-4-5-3-11-2-7-7	female	48	Morocco	Morocco	extra-pulmonary	No	No
78	30	2004	Human	Mycobacterium bovis	Île-de-France		SB0265	5-4-3-4-11-2-5-7	female	23	Morocco	Morocco	extra-pulmonary	No	No
79	36	2004	Human	Mycobacterium bovis	Île-de-France		SB2403	1-4-3-3-11-2-6-8	male	21	Morocco	Morocco	extra-pulmonary	No	No
80	33	2004	Human	Mycobacterium bovis	Nord-Pas-de-Calais		SB0885	7-1-5-1-8-3-7-7	female	43	NA	NA	extra-pulmonary	No	No
81	105	2005	Human	Mycobacterium bovis	Rhône-Alpes		SB0120	6-3-5-3-12-2-10-8	male	30	France	Maroc	extra-pulmonary	Contact with cattle during childhood	No
85	50	2005	Human	Mycobacterium caprae	Rhône-Alpes		SB0157	4-3-5-4-6-2-3-9	male	28	Morocco	Morocco	extra-pulmonary	Contact with cattle during childhood	No
86	51	2005	Human	Mycobacterium caprae	Rhône-Alpes		SB1916	4-3-6-3-8-5-5-9	female	45	Morocco	Morocco	extra-pulmonary	Contact with cattle during childhood	No
91	47	2005	Human	Mycobacterium bovis	Île-de-France		SB0120	5-5-3-4-12-4-7-11	male	56	Mali	Mali	extra-pulmonary	No	No
92	48	2005	Human	Mycobacterium bovis	Nord-Pas-de-Calais		SB0914	5-7-5-3-12-3-6-6	female	52	Algeria	Algeria	extra-pulmonary	No	No
95	247A	2005	Human	Mycobacterium bovis	Aquitaine		SB134	NA-NA-NA-NA-NA-NA-NA-NA	female	24	Ethiopia	Ethiopia	extra-pulmonary	No	No
96	43	2005	Human	Mycobacterium bovis	Champagne-Ardenne		SB0120	5-5-5-3-7-2-6-7	male	50	France	no	extra-pulmonary	No	No
97	106	2005	Human	Mycobacterium bovis	Provence-Alpes-Côte-d'Azur		SB0120	6-3-5-4-12-2-7-7	female	12	France	Maroc	extra-pulmonary	No	No
107	244A	2005	Human	Mycobacterium bovis	Aquitaine		SB0121	5-3-3-3-11-2-5-7	male	14	Algeria	Algeria	extra-pulmonary	Contact with cattle during childhood	Yes
111	122	2006	Human	Mycobacterium bovis	Aquitaine		SB0265	NA-NA-NA-NA-NA-NA-NA-NA	male	22	Morocco	Morocco	extra-pulmonary	Consumption of unpasteurized raw milk during childhood	No
112	130	2006	Human	Mycobacterium bovis	Île-de-France		SB0120	5-4-3-3-11-4-5-6	female	79	France	no	extra-pulmonary	Contact with cattle during childhood	No
114	134	2006	Human	Mycobacterium bovis	Île-de-France		SB0121	5-3-5-3-8-NA-7-NA	male	39	Morocco	Morocco	extra-pulmonary	Contact with cattle during childhood	No
115	118	2006	Human	Mycobacterium bovis	Aquitaine		SB2406	7-4-5-3-11-2-6-10	female	35	Morocco	Morocco	extra-pulmonary	Contact with cattle during childhood	No
117	147	2006	Human	Mycobacterium bovis	Alsace		SB0121	5-4-3-3-9-2-7-8	male	57	Morocco	Morocco	extra-pulmonary	NA	No
118	131	2006	Human	Mycobacterium bovis	Île-de-France		SB0121	6-4-3-3-10-3-5-7	female	56	Morocco	Morocco	extra-pulmonary	NA	No
121	138	2006	Human	Mycobacterium bovis	Franche-Comté		SB0134	5-3-5-3-11-4-6-9	male	21	France	Maroc	extra-pulmonary	No	No
122	114	2006	Human	Mycobacterium bovis	Poitou-Charentes		SB0901	6-5-4-3-11-4-6-3	female	77	France	no	extra-pulmonary	No	No
124	146	2006	Human	Mycobacterium bovis	Bourgogne		SB0265	6-4-3-3-12-2-2-5	male	59	Morocco	Morocco	extra-pulmonary	No	No
125	143	2006	Human	Mycobacterium bovis	Rhône-Alpes		SB0134	5-4-5-3-10-4-5-7	male	40	Morocco	Morocco	extra-pulmonary	No	No
129	199	2007	Human	Mycobacterium bovis	NA		SB1874	NA-NA-NA-NA-NA-NA-NA-NA	male	23	Algeria	Algeria	extra-pulmonary	Contact with cattle during childhood	No
130	157	2007	Human	Mycobacterium bovis	Midi-Pyrénées		SB0891	6-5-5-3-11-2-7-6	female	84	France	no	extra-pulmonary	Contact with cattle during childhood	No
131	119	2007	Human	Mycobacterium bovis	Aquitaine		SB0120	5-3-5-3-11-2-4-6	male	42	Morocco	Morocco	extra-pulmonary	Contact with cattle during childhood	No
132	193	2007	Human	Mycobacterium bovis	Île-de-France		SB0120	NA-5-3-3-2-5-2-NA	female	30	Morocco	Morocco	extra-pulmonary	Contact with cattle during childhood	No
133	181	2007	Human	Mycobacterium bovis	Provence-Alpes-Côte-d'Azur		SB0121	7-2-3-3-11-2-3-5	male	47	Morocco	Morocco	extra-pulmonary	Contact with cattle during childhood	No
134	186	2007	Human	Mycobacterium bovis	Bourgogne		SB0295	NA-NA-NA-NA-NA-NA-NA-NA	female	32	Morocco	Morocco	extra-pulmonary	Contact with cattle during childhood	No
136	189	2007	Human	Mycobacterium bovis	Rhône-Alpes		SB0120	5-5-5-3-12-3-2-5	male	80	France	no	extra-pulmonary	Husbandry	No
139	274	2007	Human	Mycobacterium bovis	Languedoc-Roussillon		SB1874	6-4-5-3-8-5-5-8	male	21	Morocco	Morocco	extra-pulmonary	Husbandry	No
142	272	2007	Human	Mycobacterium bovis	Haute-Normandie		SB1169	3-2-3-3-11-4-3-5	female	60	France	no	extra-pulmonary	No	No
143	154	2007	Human	Mycobacterium bovis	Provence-Alpes-Côte-d'Azur		SB2409	6-4-3-3-11-2-6-7	female	14	France	no	extra-pulmonary	No	No
144	152	2007	Human	Mycobacterium bovis	Provence-Alpes-Côte-d'Azur		SB0120	6-7-4-3-11-3-3-6	male	65	France	no	extra-pulmonary	No	No
153	188	2007	Human	Mycobacterium bovis	Île-de-France		SB0134	NA-NA-NA-NA-NA-NA-NA-NA	female	56	Morocco	Morocco	extra-pulmonary	NA	Yes
154	275	2007	Human	Mycobacterium bovis	Languedoc-Roussillon		SB0828	5-5-5-3-9-3-4-6	male	28	Morocco	Morocco	extra-pulmonary	No	Yes
157	233	2008	Human	Mycobacterium bovis	Île-de-France		SB1797	6-4-3-3-10-2-5-6	male	18	Algeria	Algeria	extra-pulmonary	Contact with cattle during childhood	No
158	217	2008	Human	Mycobacterium bovis	Rhône-Alpes		SB0120	5-3-5-3-11-2-5-6	female	43	France	Maroc	extra-pulmonary	Contact with cattle during childhood	No
159	224	2008	Human	Mycobacterium bovis	Rhône-Alpes		SB0120	5-5-5-3-11-2-5-5	female	79	France	no	extra-pulmonary	Contact with cattle during childhood	No
160	231	2008	Human	Mycobacterium bovis	Rhône-Alpes		SB0121	6-4-3-3-11-2-4-10	male	17	France	Maroc	extra-pulmonary	Contact with cattle during childhood	No
161	211	2008	Human	Mycobacterium bovis	Rhône-Alpes		SB0125	5-4-5-3-11-2-5-8	male	22	France	Maroc	extra-pulmonary	Contact with cattle during childhood	No
162	201	2008	Human	Mycobacterium bovis	Provence-Alpes-Côte-d'Azur		SB0121	6-4-5-3-11-2-2-4	female	36	Morocco	Morocco	extra-pulmonary	Contact with cattle during childhood	No
163	200	2008	Human	Mycobacterium bovis	Rhône-Alpes		SB2411	5-3-5-8-6-4-2-9	female	18	Morocco	Morocco	extra-pulmonary	Contact with cattle during childhood	No
167	229	2008	Human	Mycobacterium bovis	Île-de-France		SB0134	7-5-5-3-9-3-4-9	male	60	France	no	extra-pulmonary	Husbandry	No
172	208	2008	Human	Mycobacterium bovis	Île-de-France		SB0120	4-5-5-3-11-3-5-9	male	28	France	no	extra-pulmonary	NA	No
177	161	2008	Human	Mycobacterium bovis	Midi-Pyrénées		SB0120	5-2-5-3-NA-4-1-6	female	25	France	Maroc	extra-pulmonary	No	No
178	273	2008	Human	Mycobacterium bovis	Haute-Normandie		SB0121	5-3-5-3-8-2-5-6	female	35	France	Maroc	extra-pulmonary	No	No
179	206	2008	Human	Mycobacterium bovis	Pays-de-la-Loire		SB0832	6-5-5-3-11-2-5-8	male	30	France	no	extra-pulmonary	No	No
182	213	2008	Human	Mycobacterium bovis	Rhône-Alpes		SB0134	7-4-5-3-6-3-5-9	female	29	Algeria	Algeria	extra-pulmonary	Consumption of unpasteurized raw milk during childhood	Yes
187	276	2009	Human	Mycobacterium bovis	Languedoc-Roussillon		SB0265	5-4-3-3-11-2-4-8	male	72	Morocco	Morocco	extra-pulmonary	Contact with cattle during childhood	No
191	260	2010	Human	Mycobacterium bovis	Île-de-France		SB2414	5-5-5-3-11-2-5-6	female	33	Morocco	Morocco	extra-pulmonary	Contact with cattle during childhood	No
192	252	2010	Human	Mycobacterium bovis	Provence-Alpes-Côte-d'Azur		SB0121	5-3-5-3-8-2-5-8	male	65	Morocco	Morocco	extra-pulmonary	Contact with cattle during childhood	No
193	265	2010	Human	Mycobacterium bovis	Rhône-Alpes		SB0837	5-4-3-3-10-2-5-7	male	59	France	no	extra-pulmonary	Husbandry	No
194	262	2010	Human	Mycobacterium bovis	Auvergne		SB0120	4-5-5-3-11-4-5-6	male	53	France	no	extra-pulmonary	Husbandry	No
195	267	2010	Human	Mycobacterium bovis	Languedoc-Roussillon		SB0818	5-5-4-3-8-2-5-7	female	63	France	no	extra-pulmonary	Husbandry	No
200	278	2010	Human	Mycobacterium bovis	Languedoc-Roussillon		SB0125	5-4-5-3-11-2-5-7	male	15	Morocco	Morocco	extra-pulmonary	Husbandry	No
202	251	2010	Human	Mycobacterium bovis	Provence-Alpes-Côte-d'Azur		SB0916	6-5-5-3-11-2-4-5	female	85	France	no	extra-pulmonary	NA	No
205	259	2010	Human	Mycobacterium bovis	Rhône-Alpes		SB0134	5-4-5-3-11-3-5-8	female	61	France	no	extra-pulmonary	No	No
209	264	2010	Human	Mycobacterium bovis	Provence-Alpes-Côte-d'Azur		SB0120	NA-NA-NA-NA-NA-NA-NA-NA	female	59	Morocco	Morocco	extra-pulmonary	No	No
210	257	2010	Human	Mycobacterium bovis	Rhône-Alpes		SB0134	4-4-5-3-11-4-5-6	female	41	Morocco	Morocco	extra-pulmonary	No	No
211	246B	2010	Human	Mycobacterium bovis	Auvergne		SB0339	6-4-3-3-12-2-6-7	male	23	Morocco	Morocco	extra-pulmonary	No	No
214	270	2010	Human	Mycobacterium bovis	Île-de-France		SB1003	5-4-5-3-11-4-4-7	female	34	Morocco	Morocco	extra-pulmonary	NA	Yes
2	75	2000	Human	Mycobacterium bovis	Île-de-France		SB2400	3-9-5-3-11-4-6-6	female	24	Mauritius	Mauritius	pulmonary	Husbandry	No
10	59	2000	Human	Mycobacterium bovis	Poitou-Charentes		SB0121	7-8-3-4-12-2-7-7	male	63	France	no	pulmonary	No	No
11	66	2000	Human	Mycobacterium bovis	Languedoc-Roussillon		SB0134	5-10-5-3-10-4-7-5	female	22	France	no	pulmonary	No	No
12	61	2000	Human	Mycobacterium bovis	Centre		SB1411	4-9-5-3-9-3-6-10	female	63	France	no	pulmonary	No	No
13	58	2000	Human	Mycobacterium bovis	Rhône-Alpes		SB2397	7-10-5-4-12-2-6-8	female	79	France	no	pulmonary	No	No
16	63	2000	Human	Mycobacterium bovis	Île-de-France		SB0121	4-7-3-4-12-2-7-5	female	23	Morocco	Morocco	pulmonary	No	No
18	73	2000	Human	Mycobacterium bovis	Poitou-Charentes		SB0134	4-9-5-3-9-4-7-7	male	80	NA	NA	pulmonary	No	No
19	74	2000	Human	Mycobacterium bovis	Île-de-France		SB2399	5-7-5-3-6-3-7-7	male	21	Pakistan	Pakistan	pulmonary	No	No
23	87	2001	Human	Mycobacterium bovis	Île-de-France		SB1167	4-6-5-3-12-4-1-10	male	90	France	no	pulmonary	Husbandry	No
25	85	2001	Human	Mycobacterium bovis	Poitou-Charentes		SB0824	4-8-5-3-9-4-6-6	female	78	France	no	pulmonary	No	No
26	89	2001	Human	Mycobacterium bovis	Centre		SB1308	6-8-5-3-12-2-6-7	female	82	France	no	pulmonary	No	No
27	84	2001	Human	Mycobacterium bovis	Poitou-Charentes		SB0265	5-8-3-3-12-2-6-6	female	30	Morocco	Morocco	pulmonary	No	No
28	70	2001	Human	Mycobacterium bovis	Poitou-Charentes		SB0121	6-8-3-3-12-2-7-7	male	64	NA	NA	pulmonary	No	No
29	77	2001	Human	Mycobacterium bovis	Île-de-France		SB0130	7-8-5-3-9-2-6-1	male	32	NA	NA	pulmonary	No	No
30	79	2001	Human	Mycobacterium bovis	Aquitaine		SB0134	6-9-6-3-6-4-7-5	male	35	NA	NA	pulmonary	No	No
31	82	2001	Human	Mycobacterium bovis	Île-de-France		SB0897	4-9-5-3-12-4-7-7	male	68	NA	NA	pulmonary	No	No
32	90	2001	Human	Mycobacterium bovis	Île-de-France		SB0120	5-9-6-3-12-4-7-6	male	24	Tunisia	Tunisia	pulmonary	No	No
33	78	2001	Human	Mycobacterium bovis	Midi-Pyrénées		SB0134	5-7-5-3-12-4-7-6	male	45	NA	NA	pulmonary	NA	Yes
34	80	2001	Human	Mycobacterium bovis	Midi-Pyrénées		SB0134	5-8-5-4-12-4-7-5	male	NA	NA	NA	pulmonary	NA	Yes
35	83	2001	Human	Mycobacterium bovis	Midi-Pyrénées		SB0134	5-8-5-3-12-4-7-6	male	NA	NA	NA	pulmonary	NA	Yes
37	86	2001	Human	Mycobacterium bovis	Alsace		SB0885	7-5-5-1-8-3-6-6	male	87	France	no	pulmonary	No	Yes
43	13	2002	Human	Mycobacterium bovis	Aquitaine		SB0120	4-4-5-3-9-3-6-10	female	77	France	no	pulmonary	No	No
44	91	2002	Human	Mycobacterium bovis	Franche-Comté		SB0121	6-8-3-3-12-2-6-7	female	75	France	no	pulmonary	No	No
45	3	2002	Human	Mycobacterium bovis	Aquitaine		SB0920	4-5-5-2-10-3-7-7	female	74	France	no	pulmonary	No	No
49	6	2002	Human	Mycobacterium bovis	Île-de-France		SB0120	5-4-5-3-11-4-6-13	female	83	Morocco	Morocco	pulmonary	No	No
50	11	2002	Human	Mycobacterium bovis	Provence-Alpes-Côte-d'Azur		SB2225	6-4-3-3-11-2-7-8	male	60	Morocco	Morocco	pulmonary	No	No
53	93	2003	Human	Mycobacterium caprae	Île-de-France		SB0853	3-10-5-3-11-4-7-8	female	88	France	no	pulmonary	Contact with cattle during childhood	No
54	17	2003	Human	Mycobacterium caprae	Alsace		SB0866	5-3-5-4-7-2-3-8	female	87	France	no	pulmonary	Contact with cattle during childhood	No
55	23	2003	Human	Mycobacterium bovis	Île-de-France		SB2402	6-5-5-3-12-4-6-3	male	71	France	no	pulmonary	Contact with cattle during childhood	No
57	128	2003	Human	Mycobacterium bovis	Bretagne		SB0089	6-4-4-3-11-4-7-1	female	84	France	no	pulmonary	No	No
58	24	2003	Human	Mycobacterium bovis	Bretagne		SB0089	6-4-5-3-11-4-7-10	female	83	France	no	pulmonary	No	No
62	22	2003	Human	Mycobacterium bovis	Nord-Pas-de-Calais		SB0121	4-4-3-2-10-2-7-5	female	57	NA	NA	pulmonary	No	No
64		2003	Human	Mycobacterium bovis	Île-de-France		SB0134	3-7-6-3-12-4-8-5	male	50	Vietnam	Vietnam	pulmonary	No	No
65	29	2004	Human	Mycobacterium bovis	Franche-Comté		SB0120	4-5-3-3-2-4-2-7	male	54	France	no	pulmonary	Consumption of unpasteurized raw milk during childhood	No
66	31	2004	Human	Mycobacterium bovis	Languedoc-Roussillon		SB0828	4-3-5-2-9-2-6-5	male	62	France	no	pulmonary	Contact with cattle during childhood	No
69	35	2004	Human	Mycobacterium bovis	Île-de-France		SB1173	5-3-7-4-8-2-7-7	male	55	Mali	Mali	pulmonary	No	No
73	39	2004	Human	Mycobacterium bovis	Île-de-France		SB0121	4-3-3-3-7-2-6-10	female	20	France	no	pulmonary	No	No
74	34	2004	Human	Mycobacterium bovis	Île-de-France		SB1003	5-5-5-4-11-4-6-7	male	50	France	no	pulmonary	No	No
82	95	2005	Human	Mycobacterium bovis	Bourgogne		SB0120	4-5-5-3-11-4-6-10	male	91	France	no	pulmonary	Contact with cattle during childhood	No
83	100	2005	Human	Mycobacterium bovis	Rhône-Alpes		SB0120	6-3-5-4-12-3-7-5	male	34	France	Algérie	pulmonary	Contact with cattle during childhood	No
84	42	2005	Human	Mycobacterium caprae	Rhône-Alpes		SB0416	4-5-5-5-6-4-3-8	male	47	France	no	pulmonary	Contact with cattle during childhood	No
87	117	2005	Human	Mycobacterium bovis	Auvergne		SB0120	4-5-3-3-11-3-7-7	male	74	France	no	pulmonary	Husbandry	No
88	99	2005	Human	Mycobacterium bovis	Nord-Pas-de-Calais		SB0145	9-4-5-3-11-4-7-11	male	49	France	no	pulmonary	Husbandry	No
89	108	2005	Human	Mycobacterium bovis	Auvergne		SB0843	5-1-5-4-7-8-7-6	female	97	France	no	pulmonary	Husbandry	No
90	107	2005	Human	Mycobacterium bovis	Rhône-Alpes		SB2404	7-5-5-3-12-2-6-7	male	76	France	no	pulmonary	Husbandry	No
93	111	2005	Human	Mycobacterium bovis	Centre		SB0860	5-3-5-3-11-4-6-7	male	31	Algeria	Algeria	pulmonary	No	No
94	45	2005	Human	Mycobacterium bovis	Centre		SB0860	5-3-5-3-12-4-8-13	male	31	Algeria	Algeria	pulmonary	No	No
98	103	2005	Human	Mycobacterium bovis	Rhône-Alpes		SB0120	5-5-5-2-12-4-7-8	male	85	France	no	pulmonary	No	No
99	104	2005	Human	Mycobacterium bovis	Rhône-Alpes		SB0120	5-5-4-4-12-3-7-5	male	75	France	no	pulmonary	No	No
100	101	2005	Human	Mycobacterium bovis	Rhône-Alpes		SB0120	6-5-5-3-12-4-7-6	male	61	France	no	pulmonary	No	No
101	102	2005	Human	Mycobacterium bovis	Rhône-Alpes		SB0339	7-1-3-4-11-2-7-8	female	86	France	no	pulmonary	No	No
102	46	2005	Human	Mycobacterium bovis	Picardie		SB0833	5-3-5-3-6-4-7-8	female	34	France	no	pulmonary	No	No
103	44	2005	Human	Mycobacterium bovis	Champagne-Ardenne		SB0852	5-5-5-3-12-4-2-7	female	76	France	no	pulmonary	No	No
104	126	2005	Human	Mycobacterium bovis	Bretagne		SB2405	NA-NA-NA-NA-NA-NA-NA-NA	female	85	France	no	pulmonary	No	No
105	53	2005	Human	Mycobacterium bovis	Île-de-France		SB0120	4-3-5-3-12-4-7-7	female	71	Morocco	Morocco	pulmonary	No	No
109	165	2005	Human	Mycobacterium bovis	Midi-Pyrénées		SB2225	6-3-3-3-11-2-5-7	female	44	France	Maroc	pulmonary	NA	Yes
110	49	2005	Human	Mycobacterium bovis	Franche-Comté		SB0867	5-5-5-3-11-4-2-7	female	65	France	no	pulmonary	No	Yes
116	141	2006	Human	Mycobacterium bovis	Rhône-Alpes		SB2407	4-5-5-4-11-4-1-6	male	85	France	no	pulmonary	Husbandry	No
120	140	2006	Human	Mycobacterium bovis	Rhône-Alpes		SB0121	6-4-4-3-11-2-5-7	male	82	Algeria	Algeria	pulmonary	No	No
123	142	2006	Human	Mycobacterium bovis	Bourgogne		SB0842	5-1-5-3-8-2-5-6	male	46	France	no	pulmonary	No	No
126	136	2006	Human	Mycobacterium bovis	Île-de-France		SB0265	NA-NA-NA-NA-NA-NA-NA-NA	male	31	France	Maroc	pulmonary	NA	Yes
127	151	2006	Human	Mycobacterium bovis	Bretagne		SB2408	4-4-5-3-8-4-4-6	female	84	France	no	pulmonary	NA	Yes
128	121	2006	Human	Mycobacterium bovis	Aquitaine		SB0824	NA-2-5-3-8-4-4-6	male	78	France	no	pulmonary	No	Yes
135	163	2007	Human	Mycobacterium bovis	Champagne-Ardenne		SB0120	3-5-5-3-10-3-4-5	male	80	Morocco	Morocco	pulmonary	Contact with cattle during childhood	No
138	162	2007	Human	Mycobacterium bovis	Midi-Pyrénées		SB2410	7-4-5-3-6-4-NA-1	male	66	Madagascar	Madagascar	pulmonary	Husbandry	No
141	183	2007	Human	Mycobacterium bovis	Provence-Alpes-Côte-d'Azur		SB0121	1-4-3-3-11-2-2-8	male	68	Algeria	Algeria	pulmonary	No	No
145	185	2007	Human	Mycobacterium bovis	Bretagne		SB0120	NA-NA-NA-NA-NA-NA-NA-NA	female	64	France	no	pulmonary	No	No
146	158	2007	Human	Mycobacterium bovis	Midi-Pyrénées		SB0121	2-4-3-2-9-2-4-7	male	77	France	no	pulmonary	No	No
147	194	2007	Human	Mycobacterium bovis	Franche-Comté		SB0121	4-4-3-3-10-2-5-7	female	54	France	no	pulmonary	No	No
148	120	2007	Human	Mycobacterium bovis	Aquitaine		SB0152	7-4-6-3-10-2-5-7	male	48	France	no	pulmonary	No	No
149	180	2007	Human	Mycobacterium bovis	Auvergne		SB0867	6-3-5-3-8-4-6-5	male	48	France	no	pulmonary	No	No
150	150	2007	Human	Mycobacterium bovis	Champagne-Ardenne		SB0121	6-4-3-3-10-2-4-10	female	57	France	no	pulmonary	NA	Yes
151	195	2007	Human	Mycobacterium bovis	NA		SB0134	4-3-4-5-12-3-5-5	male	65	France	no	pulmonary	NA	Yes
152	184	2007	Human	Mycobacterium bovis	Pays-de-la-Loire		SB0843	8-3-4-3-8-2-6-5	male	35	France	no	pulmonary	NA	Yes
155	182	2007	Human	Mycobacterium bovis	Provence-Alpes-Côte-d'Azur		SB0142	8-3-7-3-11-2-6-5	male	65	Morocco	Morocco	pulmonary	No	Yes
156	190	2007	Human	Mycobacterium bovis	Île-de-France		SB0288	7-3-3-3-12-2-7-5	male	22	Turkey	Turkey	pulmonary	No	Yes
164	202	2008	Human	Mycobacterium bovis	Provence-Alpes-Côte-d'Azur		SB0120	4-4-5-3-11-3-5-6	male	32	Morocco	Morocco	pulmonary	Contact with cattle during childhood	No
165	221	2008	Human	Mycobacterium bovis	Provence-Alpes-Côte-d'Azur		SB0339	5-4-3-3-11-2-5-7	male	15	Morocco	Morocco	pulmonary	Contact with cattle during childhood	No
166	218	2008	Human	Mycobacterium bovis	Rhône-Alpes		SB0934	5-5-5-3-11-3-5-4	female	69	Morocco	Morocco	pulmonary	Contact with cattle during childhood	No
168	215	2008	Human	Mycobacterium bovis	Rhône-Alpes		SB0120	5-5-5-3-11-3-5-6	male	89	France	no	pulmonary	Husbandry	No
169	216	2008	Human	Mycobacterium bovis	Rhône-Alpes		SB0120	5-4-5-3-11-3-4-6	male	80	France	no	pulmonary	Husbandry	No
170	160	2008	Human	Mycobacterium bovis	Midi-Pyrénées		SB1946	7-5-5-3-9-4-4-7	male	60	France	no	pulmonary	Husbandry	No
171	212	2008	Human	Mycobacterium bovis	Auvergne		SB2413	7-5-5-3-11-2-5-8	male	76	France	no	pulmonary	Husbandry	No
173	214	2008	Human	Mycobacterium bovis	Île-de-France		SB0121	6-3-3-4-11-2-4-6	male	67	France	no	pulmonary	NA	No
181	205	2008	Human	Mycobacterium bovis	Provence-Alpes-Côte-d'Azur		SB0824	4-5-5-3-8-4-4-6	male	86	France	no	pulmonary	No	No
183	232	2008	Human	Mycobacterium bovis	Rhône-Alpes		SB0120	5-5-5-3-11-3-4-6	male	67	France	no	pulmonary	NA	Yes
184	227	2008	Human	Mycobacterium bovis	Île-de-France		SB0950	5-5-4-3-11-4-4-8	female	95	France	no	pulmonary	NA	Yes
185	204	2008	Human	Mycobacterium bovis	Midi-Pyrénées		SB2412	5-4-3-3-11-2-3-NA	male	80	France	no	pulmonary	NA	Yes
188	236	2009	Human	Mycobacterium bovis	Rhône-Alpes		SB0120	4-3-6-4-11-3-5-5	male	63	France	no	pulmonary	Husbandry	No
189	166	2009	Human	Mycobacterium bovis	Midi-Pyrénées		SB0866	5-2-5-4-7-3-2-8	female	74	France	no	pulmonary	NA	No
197	247B	2010	Human	Mycobacterium bovis	Auvergne		SB0120	4-5-5-3-11-4-3-6	male	40	France	no	pulmonary	Husbandry	No
198	280	2010	Human	Mycobacterium bovis	Languedoc-Roussillon		SB0828	4-3-5-2-9-2-4-4	male	54	France	no	pulmonary	Husbandry	No
199	250	2010	Human	Mycobacterium bovis	Auvergne		SB0867	5-5-5-3-7-4-4-6	male	58	France	no	pulmonary	Husbandry	No
203	258	2010	Human	Mycobacterium bovis	Rhône-Alpes		SB0121	5-3-3-3-11-2-4-5	female	21	Algeria	Algeria	pulmonary	No	No
204	261	2010	Human	Mycobacterium bovis	Alsace		SB2415	3-5-5-3-9-4-3-7	male	30	Algeria	Algeria	pulmonary	No	No
206	253	2010	Human	Mycobacterium bovis	Rhône-Alpes		SB0120	4-5-5-3-11-2-5-6	female	77	France	no	pulmonary	No	No
207	169	2010	Human	Mycobacterium bovis	Midi-Pyrénées		SB0140	NA-NA-NA-NA-NA-NA-NA-NA	female	45	France	no	pulmonary	No	No
208	256	2010	Human	Mycobacterium bovis	Rhône-Alpes		SB0953	3-5-5-3-9-3-4-2	female	34	France	no	pulmonary	No	No
212	168	2010	Human	Mycobacterium bovis	Midi-Pyrénées		SB0121	5-3-3-3-11-2-5-3	male	18	Morocco	Morocco	pulmonary	No	No

## Sheet: OnePop
1 8 112 3
ETRA
ETRB
ETRC
ETRD
QUB11A
QUB11B
QUB26
V3232
1	107107	105105	103103	102102	111111	104104	107107	107107
1	104104	104104	105105	103103	111111	103103	107107	110110
1	106106	103103	105105	104104	112112	103103	107107	105105
1	106106	105105	105105	103103	112112	104104	107107	106106
1	107107	101101	103103	104104	111111	102102	107107	108108
1	105105	105105	105105	102102	112112	104104	107107	108108
1	105105	105105	104104	104104	112112	103103	107107	105105
1	106106	103103	105105	103103	112112	102102	110110	108108
1	106106	103103	105105	104104	112112	102102	107107	107107
1	107107	105105	105105	103103	112112	102102	106106	107107
1	105105	101101	105105	104104	107107	108108	107107	106106
1	106106	104104	103103	103103	111111	102102	105105	112112
1	106106	104104	103103	103103	111111	102102	107107	108108
1	106106	104104	103103	103103	111111	102102	105105	112112
1	105105	103103	105105	103103	111111	104104	106106	107107
1	106106	105105	104104	103103	111111	104104	106106	103103
1	104104	105105	103103	103103	111111	103103	107107	107107
1	107107	104104	105105	103103	111111	102102	106106	110110
1	105105	103103	105105	103103	111111	102102	104104	106106
1	105105	104104	105105	103103	111111	104104	106106	107107
1	107107	104104	106106	103103	110110	102102	105105	107107
1	0	102102	105105	103103	108108	104104	104104	106106
1	0	0	0	0	0	0	0	0
1	104104	105105	103103	103103	109109	104104	107107	110110
1	104104	105105	104104	103103	109109	103103	104104	109109
1	0	0	0	0	0	0	0	0
1	107107	104104	105105	103103	111111	104104	103103	111111
1	106106	104104	104104	103103	111111	104104	107107	101101
1	106106	104104	103103	103103	110110	102102	105105	107107
1	104104	104104	105105	103103	109109	103103	106106	110110
1	105105	104104	103103	103103	111111	104104	105105	106106
1	106106	104104	103103	103103	110110	103103	105105	107107
1	105105	105105	105105	103103	108108	102102	105105	107107
1	105105	103103	105105	103103	108108	0	107107	0
1	0	0	0	0	0	0	0	0
1	105105	103103	105105	103103	111111	104104	106106	109109
1	105105	103103	105105	103103	112112	104104	106106	105105
1	105105	103103	103103	103103	111111	102102	107107	105105
1	106106	104104	104104	103103	111111	102102	105105	107107
1	104104	105105	105105	104104	111111	104104	101101	106106
1	105105	101101	105105	103103	108108	102102	105105	106106
1	105105	104104	105105	103103	110110	104104	105105	107107
1	106106	104104	103103	103103	112112	102102	102102	105105
1	105105	104104	103103	103103	109109	102102	107107	108108
1	105105	105105	104104	103103	100100	101101	107107	101101
1	106106	104104	103103	103103	110110	102102	104104	110110
1	104104	104104	105105	103103	108108	104104	104104	106106
1	106106	107107	104104	103103	111111	103103	103103	106106
1	106106	104104	103103	103103	111111	102102	106106	107107
1	105105	104104	105105	103103	111111	104104	105105	106106
1	106106	104104	103103	103103	110110	102102	105105	107107
1	106106	105105	105105	103103	111111	102102	107107	106106
1	102102	104104	103103	102102	109109	102102	104104	107107
1	107107	105105	105105	103103	109109	104104	104104	107107
1	105105	102102	105105	103103	0	104104	101101	106106
1	107107	104104	105105	103103	106106	104104	0	101101
1	103103	105105	105105	103103	110110	103103	104104	105105
1	106106	103103	103103	103103	111111	102102	105105	107107
1	105105	102102	105105	104104	107107	103103	102102	108108
1	105105	103103	103103	103103	111111	102102	105105	103103
1	0	0	0	0	0	0	0	0
1	105105	103103	105105	104104	107107	102102	103103	108108
1	105105	104104	103103	103103	111111	102102	106106	106106
1	106106	103103	105105	103103	108108	104104	106106	105105
1	107107	102102	103103	103103	111111	102102	103103	105105
1	108108	103103	107107	103103	111111	102102	106106	105105
1	101101	104104	103103	103103	111111	102102	102102	108108
1	108108	103103	104104	103103	108108	102102	106106	105105
1	0	0	0	0	0	0	0	0
1	0	0	0	0	0	0	0	0
1	0	0	0	0	0	0	0	0
1	105105	105105	105105	103103	112112	103103	102102	105105
1	106106	105105	105105	103103	111111	104104	107107	107107
1	107107	103103	103103	103103	112112	102102	107107	105105
1	105105	105105	105105	103103	112112	102102	107107	105105
1	0	105105	103103	103103	102102	105105	102102	0
1	104104	104104	103103	103103	110110	102102	105105	107107
1	104104	103103	104104	105105	112112	103103	105105	105105
1	106106	103103	105105	106106	110110	104104	107107	105105
1	0	0	0	0	0	0	0	0
1	105105	104104	105105	103103	111111	104104	106106	108108
1	105105	103103	105105	108108	106106	104104	102102	109109
1	106106	104104	105105	103103	111111	102102	102102	104104
1	104104	104104	105105	103103	111111	103103	105105	106106
1	105105	104104	103103	103103	111111	102102	103103	0
1	104104	105105	105105	103103	108108	104104	104104	106106
1	106106	105105	105105	103103	111111	102102	105105	108108
1	105105	105105	105105	103103	108108	102102	105105	107107
1	104104	105105	105105	103103	111111	103103	105105	109109
1	105105	104104	105105	103103	111111	102102	107107	108108
1	105105	104104	105105	103103	111111	102102	105105	108108
1	107107	105105	105105	103103	111111	102102	105105	108108
1	107107	104104	105105	103103	106106	103103	105105	109109
1	106106	103103	103103	104104	111111	102102	104104	106106
1	105105	105105	105105	103103	111111	103103	105105	106106
1	105105	104104	105105	103103	111111	103103	104104	106106
1	105105	103103	105105	103103	111111	102102	105105	106106
1	105105	105105	105105	103103	111111	103103	105105	104104
1	104104	104104	103103	102102	110110	102102	107107	105105
1	105105	104104	103103	103103	111111	102102	105105	107107
1	106106	105105	105105	103103	110110	102102	104104	106106
1	105105	105105	105105	103103	111111	102102	105105	105105
1	106106	105105	105105	103103	110110	102102	104104	106106
1	105105	104104	105105	103103	111111	104104	105105	106106
1	105105	105105	104104	103103	111111	104104	104104	108108
1	107107	105105	105105	103103	109109	103103	104104	109109
1	106106	105105	105105	103103	112112	104104	106106	103103
1	106106	104104	103103	103103	111111	102102	104104	110110
1	105105	105105	105105	103103	111111	103103	104104	106106
1	106106	104104	103103	103103	110110	102102	105105	106106
1	104104	103103	106106	104104	111111	103103	105105	105105
1	105105	104104	105105	103103	110110	104104	104104	107107
1	106106	104104	103103	103103	110110	102102	105105	107107
1	106106	104104	105105	103103	111111	104104	107107	110110
1	104104	103103	104104	103103	0	103103	105105	0
1	105105	103103	103103	103103	111111	102102	105105	107107
1	106106	104104	103103	103103	112112	102102	106106	107107
1	0	0	0	0	0	0	0	0
1	104104	105105	105105	103103	111111	104104	103103	106106
1	105105	103103	105105	103103	111111	104104	105105	105105
1	104104	105105	103103	103103	102102	104104	101101	106106
1	105105	103103	103103	103103	111111	102102	107107	108108
1	105105	105105	105105	103103	107107	104104	104104	106106
1	106106	105105	105105	103103	111111	102102	104104	105105
1	105105	103103	105105	103103	108108	102102	105105	108108
1	104104	105105	105105	103103	111111	102102	105105	106106
1	105105	105105	105105	103103	111111	104104	105105	106106
1	105105	104104	103103	103103	111111	102102	104104	106106
1	103103	105105	105105	103103	109109	103103	104104	102102
1	104104	104104	105105	103103	111111	104104	105105	106106
1	105105	103103	103103	103103	111111	102102	104104	105105
1	105105	104104	105105	103103	111111	103103	105105	108108
1	106106	104104	105105	103103	110110	103103	107107	104104
1	105105	105105	105105	103103	111111	102102	105105	106106
1	103103	105105	105105	103103	109109	104104	103103	107107
1	104104	105105	105105	103103	111111	104104	105105	106106
1	105105	105105	105105	103103	111111	104104	105105	106106
1	0	0	0	0	0	0	0	0
1	105105	104104	103103	103103	110110	102102	105105	107107
1	105105	105105	104104	103103	108108	102102	105105	107107
1	105105	104104	105105	103103	111111	104104	104104	107107
1	106106	104104	105105	103103	111111	102102	104104	112112
1	103103	102102	103103	103103	111111	104104	103103	105105
1	105105	103103	105105	103103	108108	102102	105105	106106
1	106106	104104	105105	103103	108108	105105	105105	108108
1	105105	105105	105105	103103	109109	103103	104104	106106
1	105105	104104	103103	103103	111111	102102	104104	108108
1	105105	104104	105105	103103	111111	102102	105105	107107
1	105105	104104	103103	103103	111111	102102	104104	106106
1	105105	105105	105105	103103	111111	102102	107107	107107
1	104104	103103	105105	102102	109109	102102	104104	104104
1	104104	105105	103103	103103	102102	104104	102102	107107
1	104104	105105	105105	102102	110110	103103	107107	107107
1	105105	104104	103103	104104	111111	102102	105105	107107
1	104104	103103	105105	102102	109109	102102	106106	105105
1	105105	104104	105105	103103	111111	102102	107107	107107
1	107107	101101	105105	101101	108108	103103	107107	107107
1	105105	105105	105105	104104	111111	104104	106106	107107
1	105105	103103	107107	104104	108108	102102	107107	107107
1	101101	104104	103103	103103	111111	102102	106106	108108
1	107107	105105	105105	103103	109109	103103	105105	107107
1	105105	104104	105105	103103	111111	104104	106106	107107
1	104104	103103	103103	103103	107107	102102	106106	110110
1	105105	103103	105105	104104	107107	104104	102102	114114
1	107107	104104	105105	103103	110110	104104	107107	111111
1	104104	105105	105105	105105	106106	104104	103103	108108
1	105105	105105	105105	103103	107107	102102	106106	107107
1	105105	105105	105105	103103	112112	104104	102102	107107
1	105105	103103	105105	103103	112112	104104	108108	113113
1	105105	103103	105105	103103	106106	104104	107107	108108
1	105105	105105	103103	104104	112112	104104	107107	111111
1	105105	107107	105105	103103	112112	103103	106106	106106
1	105105	105105	105105	103103	111111	104104	102102	107107
1	105105	105105	105105	103103	111111	102102	107107	107107
1	104104	103103	105105	104104	106106	102102	103103	109109
1	104104	103103	106106	103103	108108	105105	105105	109109
1	105105	104104	103103	103103	112112	102102	106106	107107
1	104104	103103	105105	103103	112112	104104	107107	107107
1	105105	104104	103103	103103	112112	102102	106106	107107
1	105105	109109	105105	104104	112112	103103	105105	101101
1	105105	109109	105105	105105	112112	104104	105105	111111
1	106106	109109	103103	105105	112112	102102	108108	106106
1	107107	110110	105105	104104	112112	102102	106106	108108
1	107107	108108	103103	104104	112112	102102	107107	107107
1	105105	104104	105105	103103	111111	104104	106106	113113
1	106106	108108	105105	103103	112112	104104	104104	112112
1	104104	109109	105105	103103	109109	103103	106106	110110
1	107107	108108	105105	103103	110110	104104	108108	103103
1	104104	107107	103103	104104	112112	102102	107107	105105
1	105105	108108	105105	104104	112112	103103	107107	110110
1	106106	109109	106106	102102	106106	103103	103103	104104
1	105105	110110	105105	103103	110110	104104	107107	105105
1	105105	109109	105105	104104	112112	103103	107107	107107
1	105105	109109	105105	103103	112112	104104	107107	106106
1	105105	109109	105105	106106	112112	103103	107107	104104
1	105105	105105	103103	103103	111111	104104	107107	110110
1	106106	108108	103103	103103	112112	102102	107107	107107
1	106106	108108	105105	103103	111111	102102	107107	107107
1	106106	107107	105105	103103	109109	103103	107107	106106
1	104104	109109	105105	103103	109109	104104	107107	107107
1	105105	107107	105105	103103	106106	103103	107107	107107
1	103103	109109	105105	103103	111111	104104	106106	106106
1	107107	108108	105105	103103	109109	102102	106106	101101
1	105105	107107	105105	103103	112112	104104	107107	106106
1	106106	109109	106106	103103	106106	104104	107107	105105
1	105105	105105	105105	103103	111111	104104	109109	107107
1	105105	108108	105105	104104	112112	104104	107107	105105
1	108108	106106	105105	102102	112112	103103	105105	105105
1	104104	109109	105105	103103	112112	104104	107107	107107
1	105105	108108	105105	103103	112112	104104	107107	106106
1	105105	108108	103103	103103	112112	102102	106106	106106
1	104104	108108	105105	103103	109109	104104	106106	106106
1	107107	105105	105105	101101	108108	103103	106106	106106
1	104104	106106	105105	103103	112112	104104	101101	110110
1	105105	107107	105105	103103	112112	102102	106106	107107
1	106106	108108	105105	103103	112112	102102	106106	107107
1	105105	103103	103103	103103	111111	102102	107107	106106
1	105105	109109	106106	103103	112112	104104	107107	106106
1	106106	108108	103103	103103	112112	102102	106106	107107
1	103103	107107	106106	103103	112112	104104	108108	105105
1	103103	110110	105105	103103	111111	104104	107107	108108
1	104104	108108	105105	103103	112112	103103	107107	107107
1	104104	105105	105105	103103	111111	104104	106106	110110
1	102102	102102	104104	102102	105105	102102	107107	105105
1	109109	104104	105105	103103	111111	104104	107107	111111

## Sheet: ParAnnees
13 8 112 3
ETRA
ETRB
ETRC
ETRD
QUB11A
QUB11B
QUB26
V3232
1	104104	105105	104104	103103	109109	103103	104104	109109
2	104104	105105	103103	103103	109109	104104	107107	110110
3	107107	104104	105105	103103	111111	104104	103103	111111
3	105105	109109	105105	104104	112112	103103	105105	101101
3	105105	109109	105105	105105	112112	104104	105105	111111
3	106106	109109	103103	105105	112112	102102	108108	106106
3	107107	110110	105105	104104	112112	102102	106106	108108
3	107107	108108	103103	104104	112112	102102	107107	107107
3	106106	108108	105105	103103	112112	104104	104104	112112
3	104104	109109	105105	103103	109109	103103	106106	110110
3	107107	108108	105105	103103	110110	104104	108108	103103
3	104104	107107	103103	104104	112112	102102	107107	105105
3	105105	108108	105105	104104	112112	103103	107107	110110
3	106106	109109	106106	102102	106106	103103	103103	104104
3	105105	110110	105105	103103	110110	104104	107107	105105
3	105105	109109	105105	104104	112112	103103	107107	107107
3	105105	109109	105105	103103	112112	104104	107107	106106
3	105105	109109	105105	106106	112112	103103	107107	104104
3	106106	108108	105105	103103	111111	102102	107107	107107
3	106106	107107	105105	103103	109109	103103	107107	106106
3	104104	109109	105105	103103	109109	104104	107107	107107
3	105105	107107	105105	103103	106106	103103	107107	107107
3	103103	109109	105105	103103	111111	104104	106106	106106
3	108108	106106	105105	102102	112112	103103	105105	105105
4	107107	105105	103103	102102	111111	104104	107107	107107
4	105105	104104	105105	103103	111111	104104	105105	106106
4	106106	108108	103103	103103	112112	102102	107107	107107
4	107107	108108	105105	103103	109109	102102	106106	101101
4	105105	107107	105105	103103	112112	104104	107107	106106
4	106106	109109	106106	103103	106106	104104	107107	105105
4	105105	108108	105105	104104	112112	104104	107107	105105
4	104104	109109	105105	103103	112112	104104	107107	107107
4	105105	108108	105105	103103	112112	104104	107107	106106
4	105105	108108	103103	103103	112112	102102	106106	106106
4	104104	108108	105105	103103	109109	104104	106106	106106
4	107107	105105	105105	101101	108108	103103	106106	106106
4	104104	106106	105105	103103	112112	104104	101101	110110
4	105105	107107	105105	103103	112112	102102	106106	107107
4	106106	108108	105105	103103	112112	102102	106106	107107
4	105105	109109	106106	103103	112112	104104	107107	106106
5	104104	104104	105105	103103	111111	103103	107107	110110
5	106106	104104	103103	103103	111111	102102	107107	108108
5	105105	104104	105105	103103	111111	104104	106106	107107
5	104104	104104	105105	103103	109109	103103	106106	110110
5	105105	103103	103103	103103	111111	102102	107107	105105
5	105105	104104	105105	103103	111111	104104	106106	108108
5	104104	105105	105105	102102	110110	103103	107107	107107
5	105105	103103	105105	104104	107107	104104	102102	114114
5	105105	105105	105105	103103	111111	102102	107107	107107
5	105105	104104	105105	103103	111111	104104	106106	113113
5	105105	105105	103103	103103	111111	104104	107107	110110
5	105105	105105	105105	103103	111111	104104	109109	107107
5	105105	103103	103103	103103	111111	102102	107107	106106
5	106106	108108	103103	103103	112112	102102	106106	107107
6	106106	104104	104104	103103	111111	104104	107107	101101
6	105105	105105	104104	103103	100100	101101	107107	101101
6	105105	103103	105105	104104	107107	102102	103103	108108
6	105105	104104	103103	103103	111111	102102	106106	106106
6	106106	105105	105105	103103	111111	104104	107107	107107
6	105105	104104	105105	103103	111111	102102	107107	108108
6	104104	104104	103103	102102	110110	102102	107107	105105
6	106106	105105	105105	103103	112112	104104	106106	103103
6	106106	104104	105105	103103	111111	104104	107107	110110
6	104104	103103	104104	103103	0	103103	105105	0
6	105105	103103	103103	103103	111111	102102	107107	108108
6	103103	107107	106106	103103	112112	104104	108108	105105
6	103103	110110	105105	103103	111111	104104	107107	108108
7	106106	104104	103103	103103	111111	102102	105105	112112
7	106106	104104	105105	103103	110110	103103	107107	104104
7	105105	105105	105105	103103	111111	102102	107107	107107
7	104104	105105	103103	103103	102102	104104	102102	107107
7	105105	104104	103103	104104	111111	102102	105105	107107
7	104104	103103	105105	102102	109109	102102	106106	105105
7	105105	104104	105105	103103	111111	102102	107107	107107
7	107107	101101	105105	101101	108108	103103	107107	107107
7	105105	105105	105105	104104	111111	104104	106106	107107
7	105105	103103	107107	104104	108108	102102	107107	107107
7	101101	104104	103103	103103	111111	102102	106106	108108
7	107107	105105	105105	103103	109109	103103	105105	107107
7	105105	104104	105105	103103	111111	104104	106106	107107
7	104104	103103	103103	103103	107107	102102	106106	110110
7	107107	104104	105105	103103	110110	104104	107107	111111
7	104104	108108	105105	103103	112112	103103	107107	107107
8	106106	103103	105105	104104	112112	103103	107107	105105
8	106106	105105	105105	103103	112112	104104	107107	106106
8	107107	101101	103103	104104	111111	102102	107107	108108
8	105105	105105	105105	102102	112112	104104	107107	108108
8	105105	105105	104104	104104	112112	103103	107107	105105
8	106106	103103	105105	103103	112112	102102	110110	108108
8	106106	103103	105105	104104	112112	102102	107107	107107
8	107107	105105	105105	103103	112112	102102	106106	107107
8	105105	101101	105105	104104	107107	108108	107107	106106
8	105105	103103	105105	103103	111111	104104	106106	107107
8	104104	105105	103103	103103	111111	103103	107107	107107
8	0	0	0	0	0	0	0	0
8	106106	103103	103103	103103	111111	102102	105105	107107
8	105105	103103	103103	103103	111111	102102	105105	107107
8	0	0	0	0	0	0	0	0
8	104104	105105	105105	105105	106106	104104	103103	108108
8	105105	105105	105105	103103	107107	102102	106106	107107
8	105105	105105	105105	103103	112112	104104	102102	107107
8	105105	103103	105105	103103	112112	104104	108108	113113
8	105105	103103	105105	103103	106106	104104	107107	108108
8	105105	105105	103103	104104	112112	104104	107107	111111
8	105105	107107	105105	103103	112112	103103	106106	106106
8	105105	105105	105105	103103	111111	104104	102102	107107
8	104104	103103	105105	104104	106106	102102	103103	109109
8	104104	103103	106106	103103	108108	105105	105105	109109
8	105105	104104	103103	103103	112112	102102	106106	107107
8	104104	103103	105105	103103	112112	104104	107107	107107
8	105105	104104	103103	103103	112112	102102	106106	107107
8	104104	105105	105105	103103	111111	104104	106106	110110
8	102102	102102	104104	102102	105105	102102	107107	105105
8	109109	104104	105105	103103	111111	104104	107107	111111
9	106106	105105	104104	103103	111111	104104	106106	103103
9	107107	104104	105105	103103	111111	102102	106106	110110
9	0	102102	105105	103103	108108	104104	104104	106106
9	0	0	0	0	0	0	0	0
9	106106	104104	103103	103103	110110	102102	105105	107107
9	105105	104104	103103	103103	111111	104104	105105	106106
9	106106	104104	103103	103103	110110	103103	105105	107107
9	105105	105105	105105	103103	108108	102102	105105	107107
9	105105	103103	105105	103103	108108	0	107107	0
9	0	0	0	0	0	0	0	0
9	105105	103103	105105	103103	111111	104104	106106	109109
9	105105	103103	105105	103103	112112	104104	106106	105105
9	106106	104104	104104	103103	111111	102102	105105	107107
9	104104	105105	105105	104104	111111	104104	101101	106106
9	105105	101101	105105	103103	108108	102102	105105	106106
9	105105	104104	105105	103103	110110	104104	105105	107107
9	106106	104104	103103	103103	112112	102102	102102	105105
9	105105	104104	103103	103103	109109	102102	107107	108108
9	104104	104104	105105	103103	108108	104104	104104	106106
10	106106	104104	103103	103103	111111	102102	105105	112112
10	105105	103103	105105	103103	111111	102102	104104	106106
10	107107	104104	106106	103103	110110	102102	105105	107107
10	106106	104104	103103	103103	110110	102102	104104	110110
10	106106	107107	104104	103103	111111	103103	103103	106106
10	106106	104104	103103	103103	111111	102102	106106	107107
10	106106	104104	103103	103103	110110	102102	105105	107107
10	106106	105105	105105	103103	111111	102102	107107	106106
10	102102	104104	103103	102102	109109	102102	104104	107107
10	107107	104104	105105	103103	106106	104104	0	101101
10	103103	105105	105105	103103	110110	103103	104104	105105
10	106106	103103	105105	103103	108108	104104	106106	105105
10	107107	102102	103103	103103	111111	102102	103103	105105
10	108108	103103	107107	103103	111111	102102	106106	105105
10	101101	104104	103103	103103	111111	102102	102102	108108
10	108108	103103	104104	103103	108108	102102	106106	105105
10	0	0	0	0	0	0	0	0
10	0	0	0	0	0	0	0	0
10	0	0	0	0	0	0	0	0
10	105105	105105	105105	103103	112112	103103	102102	105105
10	107107	103103	103103	103103	112112	102102	107107	105105
10	105105	105105	105105	103103	112112	102102	107107	105105
10	0	105105	103103	103103	102102	105105	102102	0
10	104104	104104	103103	103103	110110	102102	105105	107107
10	104104	103103	104104	105105	112112	103103	105105	105105
10	106106	103103	105105	106106	110110	104104	107107	105105
10	0	0	0	0	0	0	0	0
10	103103	102102	103103	103103	111111	104104	103103	105105
10	106106	104104	105105	103103	108108	105105	105105	108108
10	105105	105105	105105	103103	109109	103103	104104	106106
11	107107	105105	105105	103103	109109	104104	104104	107107
11	105105	102102	105105	103103	0	104104	101101	106106
11	105105	103103	105105	108108	106106	104104	102102	109109
11	106106	104104	105105	103103	111111	102102	102102	104104
11	104104	104104	105105	103103	111111	103103	105105	106106
11	105105	104104	103103	103103	111111	102102	103103	0
11	104104	105105	105105	103103	108108	104104	104104	106106
11	106106	105105	105105	103103	111111	102102	105105	108108
11	105105	105105	105105	103103	108108	102102	105105	107107
11	104104	105105	105105	103103	111111	103103	105105	109109
11	105105	104104	105105	103103	111111	102102	105105	108108
11	107107	105105	105105	103103	111111	102102	105105	108108
11	107107	104104	105105	103103	106106	103103	105105	109109
11	106106	103103	103103	104104	111111	102102	104104	106106
11	105105	105105	105105	103103	111111	103103	105105	106106
11	105105	104104	105105	103103	111111	103103	104104	106106
11	105105	103103	105105	103103	111111	102102	105105	106106
11	105105	105105	105105	103103	111111	103103	105105	104104
11	105105	104104	103103	103103	111111	102102	105105	107107
11	106106	105105	105105	103103	110110	102102	104104	106106
11	105105	105105	105105	103103	111111	102102	105105	105105
11	106106	105105	105105	103103	110110	102102	104104	106106
11	105105	104104	105105	103103	111111	104104	105105	106106
11	105105	105105	104104	103103	111111	104104	104104	108108
11	107107	105105	105105	103103	109109	103103	104104	109109
11	106106	104104	103103	103103	111111	102102	104104	110110
11	105105	105105	105105	103103	111111	103103	104104	106106
11	106106	104104	103103	103103	110110	102102	105105	106106
11	105105	103103	105105	103103	111111	104104	105105	105105
11	105105	103103	105105	103103	108108	102102	105105	106106
12	105105	102102	105105	104104	107107	103103	102102	108108
12	104104	103103	106106	104104	111111	103103	105105	105105
12	105105	104104	105105	103103	110110	104104	104104	107107
12	106106	104104	103103	103103	110110	102102	105105	107107
12	105105	104104	103103	103103	111111	102102	104104	108108
13	105105	103103	103103	103103	111111	102102	105105	103103
13	0	0	0	0	0	0	0	0
13	106106	104104	103103	103103	112112	102102	106106	107107
13	104104	105105	105105	103103	111111	104104	103103	106106
13	104104	105105	103103	103103	102102	104104	101101	106106
13	105105	105105	105105	103103	107107	104104	104104	106106
13	106106	105105	105105	103103	111111	102102	104104	105105
13	105105	103103	105105	103103	108108	102102	105105	108108
13	104104	105105	105105	103103	111111	102102	105105	106106
13	105105	105105	105105	103103	111111	104104	105105	106106
13	105105	104104	103103	103103	111111	102102	104104	106106
13	103103	105105	105105	103103	109109	103103	104104	102102
13	104104	104104	105105	103103	111111	104104	105105	106106
13	105105	103103	103103	103103	111111	102102	104104	105105
13	105105	104104	105105	103103	111111	103103	105105	108108
13	105105	105105	105105	103103	111111	102102	105105	106106
13	103103	105105	105105	103103	109109	104104	103103	107107
13	104104	105105	105105	103103	111111	104104	105105	106106
13	105105	105105	105105	103103	111111	104104	105105	106106
13	0	0	0	0	0	0	0	0
13	105105	104104	103103	103103	110110	102102	105105	107107
13	105105	105105	104104	103103	108108	102102	105105	107107
13	105105	104104	105105	103103	111111	104104	104104	107107
13	106106	104104	105105	103103	111111	102102	104104	112112
13	105105	104104	105105	103103	111111	102102	105105	107107
13	105105	104104	103103	103103	111111	102102	104104	106106
13	104104	103103	105105	102102	109109	102102	104104	104104
