# Supplementary material for: Genetic Diversity and Population Structure of Mycobacterium bovis at the Human-Animal-Ecosystem Interface in France: “A One Health Approach”
Source: Pathogens. 2023 Apr 1;12(4):548. doi: 10.3390/pathogens12040548 (PMC10143977; doi:10.3390/pathogens12040548)
Supplement: Supplementary file 1 [file pathogens-12-00548-s001.zip › TableS2-Cattle-Informations.xlsx]

## Sheet: Feuil1
Sample number	Year	Groups	Species	MTBC(1) species	Geographical area	MIRU-VNTR(2) (locus: ETR A, B, C, D, VNTR 3232, QUB11b, QUB11a, QUB 26)	Spoligotype
1	2000	Cattle	Bovine	Mycobacterium bovis	RhoneAlpes	5-3-5-3-8-2-5-7	SB0559
2	2000	Cattle	Bovine	Mycobacterium bovis	Auvergne	6-5-5-3-8-3-6-6	SB0120
3	2000	Cattle	Bovine	Mycobacterium bovis	Auvergne	NA-NA-NA-NA-NA-NA-NA-NA	SB0295
4	2000	Cattle	Bovine	Mycobacterium bovis	Auvergne	6-3-4-3-11-NA-3-9	SB0339
5	2000	Cattle	Bovine	Mycobacterium bovis	Auvergne	NA-NA-NA-NA-NA-NA-NA-NA	SB0929
6	2000	Cattle	Bovine	Mycobacterium bovis	Auvergne	NA-NA-NA-NA-NA-NA-NA-NA	SB0929
7	2000	Cattle	Bovine	Mycobacterium bovis	Auvergne	6-3-5-3-9-3-5-6	SB0929
8	2000	Cattle	Bovine	Mycobacterium bovis	Auvergne	NA-NA-NA-NA-NA-NA-NA-NA	SB0929
9	2000	Cattle	Bovine	Mycobacterium bovis	Auvergne	NA-NA-NA-NA-NA-NA-NA-NA	SB0929
10	2000	Cattle	Bovine	Mycobacterium bovis	LanguedocRoussillon	5-3-5-3-9-4-5-6	SB0120
11	2000	Cattle	Bovine	Mycobacterium bovis	LanguedocRoussillon	6-3-5-3-11-2-4s-8	SB0825
12	2000	Cattle	Bovine	Mycobacterium bovis	LanguedocRoussillon	6-5-5-3-11-2-5s-8	SB0825
13	2000	Cattle	Bovine	Mycobacterium bovis	LanguedocRoussillon	5-2-3-3-10-3-3-NA	SB0825
14	2000	Cattle	Bovine	Mycobacterium bovis	LanguedocRoussillon	NA-5-5-3-10-3-5-5	SB0825
15	2000	Cattle	Bovine	Mycobacterium bovis	MidiPyrennees	2-6-5-3-10-4-5-6	SB0818
16	2000	Cattle	Bovine	Mycobacterium bovis	MidiPyrennees	4-5-5-3-11-2-5s-8	SB0895
17	2000	Cattle	Bovine	Mycobacterium bovis	MidiPyrennees	4-4-5-3-11-2-5-NA	SB1203
18	2000	Cattle	Bovine	Mycobacterium bovis	PACA	5-2-5-3-8-2-5-6	SB0121
19	2000	Cattle	Bovine	Mycobacterium bovis	PACA	5-2-5-NA-8-2-5-6	SB0121
20	2000	Cattle	Bovine	Mycobacterium bovis	PACA	5-5-5-3-11-2-5s-8	SB0827
21	2000	Cattle	Bovine	Mycobacterium bovis	Auvergne	8-5-5-3-11-2-5s-8	SB0120
22	2000	Cattle	Bovine	Mycobacterium bovis	PoitouCharentes	7-5-5-3-11-4-4-9	SB0140
23	2000	Cattle	Bovine	Mycobacterium bovis	Limousin	4-5-5-3-11-4-4-6	SB0120
24	2000	Cattle	Bovine	Mycobacterium bovis	Limousin	4-5-5-3-10-3-5-5	SB0832
25	2000	Cattle	Bovine	Mycobacterium bovis	Aquitaine	5-4-3-3-11-2-3-5	SB0089
26	2000	Cattle	Bovine	Mycobacterium bovis	Aquitaine	6-4-5-3-11-4-4-9	SB0089
27	2000	Cattle	Bovine	Mycobacterium bovis	Aquitaine	6-5-5-3-11-2-6s-9	SB0089
28	2000	Cattle	Bovine	Mycobacterium bovis	Aquitaine	6-4-3-NA-9-2-5-6	SB0121
29	2000	Cattle	Bovine	Mycobacterium bovis	Aquitaine	6-4-3-NA-9-2-5-6	SB0121
30	2000	Cattle	Bovine	Mycobacterium bovis	Aquitaine	6-4-3-NA-9-2-5-6	SB0121
31	2000	Cattle	Bovine	Mycobacterium bovis	Centre	5-4-5-3-10-2-5s-11	SB0818
32	2000	Cattle	Bovine	Mycobacterium bovis	LanguedocRoussillon	6-5-5-3-10-2-5s-8	SB0825
33	2000	Cattle	Bovine	Mycobacterium bovis	LanguedocRoussillon	6-3-5-3-11-2-5s-8	SB0825
34	2000	Cattle	Bovine	Mycobacterium bovis	LanguedocRoussillon	6-5-5-3-11-2-5s-8	SB0825
35	2000	Cattle	Bovine	Mycobacterium bovis	LanguedocRoussillon	5-5-5-3-11-2-5s-8	SB0827
36	2000	Cattle	Bovine	Mycobacterium bovis	LanguedocRoussillon	6-4-5-3-11-2-5-7	SB0825
37	2000	Cattle	Bovine	Mycobacterium bovis	LanguedocRoussillon	6-5-7-3-11-2-5s-6	SB0825
38	2000	Cattle	Bovine	Mycobacterium bovis	LanguedocRoussillon	NA-NA-NA-NA-NA-NA-NA-NA	SB0827
39	2000	Cattle	Bovine	Mycobacterium bovis	Bretagne	6-4-5-3-11-4-4-9	SB0089
40	2000	Cattle	Bovine	Mycobacterium bovis	Bretagne	6-4-5-3-NA-4-4-9	SB0089
41	2000	Cattle	Bovine	Mycobacterium bovis	Bretagne	4-3-5-3-9-4-1-6	SB0120
42	2000	Cattle	Bovine	Mycobacterium bovis	RhoneAlpes	7-5-5-3-5-3-3-5	SB0559
43	2000	Cattle	Bovine	Mycobacterium bovis	Aquitaine	6-3-3-3-10-2-5-8	SB0120
44	2000	Cattle	Bovine	Mycobacterium bovis	Aquitaine	NA-NA-NA-NA-NA-NA-NA-NA	SB0894
45	2000	Cattle	Bovine	Mycobacterium bovis	RhoneAlpes	5-5-4-3-11-4-5-6	SB0120
46	2000	Cattle	Bovine	Mycobacterium bovis	Auvergne	5-3-5-3-8-2-5-7	SB0818
47	2000	Cattle	Bovine	Mycobacterium bovis	MidiPyrennees	4-NA-NA-3-NA-3-3-6	SB0120
48	2000	Cattle	Bovine	Mycobacterium bovis	MidiPyrennees	4-NA-5-3-7-4-NA-NA	SB0134
49	2000	Cattle	Bovine	Mycobacterium bovis	Aquitaine	6-4-5-3-11-4-4-9	SB0089
50	2000	Cattle	Bovine	Mycobacterium bovis	Aquitaine	4-4-5-3-7-2-5s-12	SB0120
51	2000	Cattle	Bovine	Mycobacterium bovis	Aquitaine	6-4-3-3-9-2-5-6	SB0823
52	2000	Cattle	Bovine	Mycobacterium bovis	Aquitaine	4-3-5-3-9-3-4-11	SB0894
53	2000	Cattle	Bovine	Mycobacterium bovis	Lorraine	5-3-3-3-11-2-5-7	SB0121
54	2000	Cattle	Bovine	Mycobacterium bovis	Lorraine	5-3-3-NA-11-2-5-7	SB0121
55	2000	Cattle	Bovine	Mycobacterium bovis	Lorraine	4-4-3-3-10-2-5-7	SB0121
56	2000	Cattle	Bovine	Mycobacterium bovis	Bourgogne	7-5-5-3-5-3-3-5	SB0128
57	2000	Cattle	Bovine	Mycobacterium bovis	Bourgogne	6-5-5-3-11-2-4-6	SB0128
58	2000	Cattle	Bovine	Mycobacterium bovis	NordPasDeCalais	5-2-6-3-9-4-3-6	SB0120
59	2000	Cattle	Bovine	Mycobacterium bovis	NordPasDeCalais	3-3-5-3-11-4-3-6	SB0128
60	2000	Cattle	Bovine	Mycobacterium bovis	NordPasDeCalais	7-5-5-2-11-3-1-6	SB0829
61	2000	Cattle	Bovine	Mycobacterium bovis	Auvergne	6-5-5-3-8-3-6-6	SB0120
62	2000	Cattle	Bovine	Mycobacterium bovis	Aquitaine	5-2-5-NA-8-2-5-6	SB0121
63	2000	Cattle	Bovine	Mycobacterium bovis	Aquitaine	5-2-5-3-8-2-4-6	SB0819
64	2000	Cattle	Bovine	Mycobacterium bovis	Aquitaine	6-5-5-3-11-2-5s-8	SB0821
65	2000	Cattle	Bovine	Mycobacterium bovis	Aquitaine	6-5-5-3-11-2-6s-9	SB0830
66	2000	Cattle	Bovine	Mycobacterium bovis	Aquitaine	6-3-3-3-9-4-2-8	SB0835
67	2000	Cattle	Bovine	Mycobacterium bovis	Aquitaine	NA-NA-NA-NA-NA-NA-NA-NA	SB0835
68	2000	Cattle	Bovine	Mycobacterium bovis	Aquitaine	6-3-3-3-9-4-2-8	SB0835
69	2000	Cattle	Bovine	Mycobacterium bovis	MidiPyrennees	3-6-5-3-10-1-5-6	SB0833
70	2000	Cattle	Bovine	Mycobacterium bovis	Bourgogne	5-2-5-3-8-2-5-6	SB0089
71	2000	Cattle	Bovine	Mycobacterium bovis	Bourgogne	5-3-3-3-11-2-5-7	SB0121
72	2000	Cattle	Bovine	Mycobacterium bovis	PaysDeLaLoire	7-5-5-2-11-4-3-10	SB0145
73	2000	Cattle	Bovine	Mycobacterium bovis	PaysDeLaLoire	7-5-5-2-11-4-3-10	SB0145
74	2000	Cattle	Bovine	Mycobacterium bovis	RhoneAlpes	6-5-5-3-8-3-6-6	SB0120
75	2000	Cattle	Bovine	Mycobacterium bovis	RhoneAlpes	4-5-5-3-10-3-5-6	SB0120
76	2000	Cattle	Bovine	Mycobacterium bovis	RhoneAlpes	5-5-5-3-7-2-2-6	SB0120
77	2000	Cattle	Bovine	Mycobacterium bovis	RhoneAlpes	NA-NA-NA-NA-NA-NA-NA-NA	SB0134
78	2000	Cattle	Bovine	Mycobacterium bovis	RhoneAlpes	4-5-5-3-10-3-5-5	SB0822
79	2000	Cattle	Bovine	Mycobacterium bovis	RhoneAlpes	4-5-5-3-10-3-5-5	SB0822
80	2000	Cattle	Bovine	Mycobacterium bovis	RhoneAlpes	4-5-5-3-10-3-5-5	SB0822
81	2000	Cattle	Bovine	Mycobacterium bovis	RhoneAlpes	5-4-5-4-11-4-5-9	SB0822
82	2000	Cattle	Bovine	Mycobacterium bovis	RhoneAlpes	5-4-5-4-11-4-5-9	SB0822
83	2000	Cattle	Bovine	Mycobacterium bovis	RhoneAlpes	NA-NA-7-3-11-4-5-4	SB0120
84	2000	Cattle	Bovine	Mycobacterium bovis	RhoneAlpes	4-5-5-3-10-3-5-5	SB0822
85	2000	Cattle	Bovine	Mycobacterium bovis	HauteNormandie	7-4-5-3-10-4-5-10	SB0134
86	2000	Cattle	Bovine	Mycobacterium bovis	PoitouCharentes	3-6-5-3-10-4-5-7	SB0339
87	2000	Cattle	Bovine	Mycobacterium bovis	PoitouCharentes	1-4-3-3-11-2-2-6	SB0339
88	2000	Cattle	Bovine	Mycobacterium bovis	PoitouCharentes	NA-NA-NA-NA-NA-NA-NA-NA	SB0819
89	2000	Cattle	Bovine	Mycobacterium bovis	Picardie	7-4-5-3-11-3-6-6	SB0120
90	2000	Cattle	Bovine	Mycobacterium bovis	Picardie	7-4-5-3-11-3-6-6	SB0120
91	2000	Cattle	Bovine	Mycobacterium bovis	MidiPyrennees	6-4-3-3-9-2-5-6	SB0120
92	2000	Cattle	Bovine	Mycobacterium bovis	MidiPyrennees	5-2-5-NA-8-2-4-6	SB0121
93	2000	Cattle	Bovine	Mycobacterium bovis	MidiPyrennees	5-2-5-NA-8-2-4-6	SB0121
94	2000	Cattle	Bovine	Mycobacterium bovis	PoitouCharentes	7-5-5-3-10-3-4-7	SB0128
95	2000	Cattle	Bovine	Mycobacterium bovis	Limousin	6-5-5-3-11-2-5s-6	SB0089
96	2000	Cattle	Bovine	Mycobacterium bovis	MidiPyrennees	NA-NA-NA-NA-NA-NA-NA-NA	SB0929
97	2000	Cattle	Bovine	Mycobacterium bovis	MidiPyrennees	NA-NA-NA-NA-NA-NA-NA-NA	SB0929
98	2000	Cattle	Bovine	Mycobacterium bovis	MidiPyrennees	NA-NA-NA-NA-NA-NA-NA-NA	SB0929
99	2000	Cattle	Bovine	Mycobacterium bovis	Auvergne	4-5-5-3-7-4-4-6	SB0120
100	2000	Cattle	Bovine	Mycobacterium bovis	RhoneAlpes	4-5-5-3-10-3-5-6	SB0120
101	2000	Cattle	Bovine	Mycobacterium bovis	MidiPyrennees	7-6-5-3-11-2-5s-5	SB0120
102	2000	Cattle	Bovine	Mycobacterium bovis	Auvergne	5-4-5-3-11-2-5-7	SB0121
103	2001	Cattle	Bovine	Mycobacterium bovis	MidiPyrennees	4-2-3-3-11-2-5-7	SB0339
104	2001	Cattle	Bovine	Mycobacterium bovis	PACA	4-2-5-1-9-2-3-7	SB0825
105	2001	Cattle	Bovine	Mycobacterium bovis	Aquitaine	NA-NA-NA-NA-NA-NA-NA-NA	SB0121
106	2001	Cattle	Bovine	Mycobacterium bovis	LanguedocRoussillon	6-5-5-3-10-2-5s-8	SB0825
107	2001	Cattle	Bovine	Mycobacterium bovis	LanguedocRoussillon	NA-NA-NA-NA-NA-NA-NA-NA	SB0825
108	2001	Cattle	Bovine	Mycobacterium bovis	LanguedocRoussillon	NA-NA-NA-NA-NA-NA-NA-NA	SB0825
109	2001	Cattle	Bovine	Mycobacterium bovis	MidiPyrennees	4-3-5-3-9-4-1-4	SB0818
110	2001	Cattle	Bovine	Mycobacterium bovis	LanguedocRoussillon	6-5-5-3-11-2-6s-9	SB0827
111	2001	Cattle	Bovine	Mycobacterium bovis	Aquitaine	5-5-5-3-11-2-5s-8	SB0851
112	2001	Cattle	Bovine	Mycobacterium bovis	LanguedocRoussillon	NA-NA-NA-NA-NA-NA-NA-NA	SB0295
113	2001	Cattle	Bovine	Mycobacterium bovis	LanguedocRoussillon	NA-NA-NA-NA-NA-NA-NA-NA	SB0295
114	2001	Cattle	Bovine	Mycobacterium bovis	LanguedocRoussillon	4-5-5-3-11-2-5s-6	SB0818
115	2001	Cattle	Bovine	Mycobacterium bovis	Lorraine	7-4-5-3-9-4-5-8	SB0134
116	2001	Cattle	Bovine	Mycobacterium bovis	Bourgogne	6-5-5-3-6-4-5-6	SB0120
117	2001	Cattle	Bovine	Mycobacterium bovis	RhoneAlpes	4-5-5-3-11-3-5-6	SB0120
118	2001	Cattle	Bovine	Mycobacterium bovis	PoitouCharentes	5-5-5-3-8-2-5s-7	SB0818
119	2001	Cattle	Bovine	Mycobacterium bovis	PoitouCharentes	5-5-5-3-8-2-5s-7	SB0818
120	2001	Cattle	Bovine	Mycobacterium bovis	PoitouCharentes	5-5-5-3-9-3-4-9	SB0996
121	2001	Cattle	Bovine	Mycobacterium bovis	PoitouCharentes	5-5-5-3-9-3-4-9	SB0996
122	2001	Cattle	Bovine	Mycobacterium bovis	Lorraine	6-3-4-3-11-5-3-9	SB1203
123	2001	Cattle	Bovine	Mycobacterium bovis	RhoneAlpes	6-4-3-3-NA-2-5-7	SB0339
124	2001	Cattle	Bovine	Mycobacterium bovis	Aquitaine	3-5-5-10-4-5-5-NA	SB0121
125	2001	Cattle	Bovine	Mycobacterium bovis	Aquitaine	5-3-5-3-9-4-5-6	SB0120
126	2001	Cattle	Bovine	Mycobacterium bovis	Aquitaine	5-3-5-3-9-4-5-6	SB0120
127	2001	Cattle	Bovine	Mycobacterium bovis	Aquitaine	NA-NA-NA-NA-NA-NA-NA-NA	SB0120
128	2001	Cattle	Bovine	Mycobacterium bovis	Aquitaine	6-4-3-NA-9-2-5-6	SB0121
129	2001	Cattle	Bovine	Mycobacterium bovis	HauteNormandie	5-5-5-3-11-4-5-7	SB0162
130	2001	Cattle	Bovine	Mycobacterium bovis	LanguedocRoussillon	6-5-5-3-11-2-5s-8	SB0825
131	2001	Cattle	Bovine	Mycobacterium bovis	LanguedocRoussillon	NA-NA-NA-NA-NA-NA-NA-NA	SB0825
132	2001	Cattle	Bovine	Mycobacterium bovis	MidiPyrennees	6-5-5-5-6-4-10-6	SB0134
133	2001	Cattle	Bovine	Mycobacterium bovis	Aquitaine	NA-NA-NA-NA-NA-NA-NA-NA	SB0128
134	2001	Cattle	Bovine	Mycobacterium bovis	LanguedocRoussillon	NA-NA-NA-NA-NA-NA-NA-NA	SB0825
135	2001	Cattle	Bovine	Mycobacterium bovis	RhoneAlpes	4-5-5-3-11-3-5-6	SB0120
136	2001	Cattle	Bovine	Mycobacterium bovis	Aquitaine	5-5-5-3-11-2-5s-8	SB0851
137	2001	Cattle	Bovine	Mycobacterium bovis	Aquitaine	6-4-5-3-11-4-4-9	SB0830
138	2001	Cattle	Bovine	Mycobacterium bovis	MidiPyrennees	NA-NA-NA-NA-NA-NA-NA-NA	SB0836
139	2001	Cattle	Bovine	Mycobacterium bovis	PaysDeLaLoire	5-4-3-3-10-2-5-7	SB0837
140	2001	Cattle	Bovine	Mycobacterium bovis	RhoneAlpes	7-4-5-3-11-2-5-6	SB0818
141	2001	Cattle	Bovine	Mycobacterium bovis	RhoneAlpes	4-5-5-3-10-3-5-5	SB0822
142	2001	Cattle	Bovine	Mycobacterium bovis	RhoneAlpes	NA-NA-NA-NA-NA-NA-NA-NA	SB0822
143	2001	Cattle	Bovine	Mycobacterium bovis	RhoneAlpes	4-5-5-3-10-3-5-5	SB0822
144	2001	Cattle	Bovine	Mycobacterium bovis	RhoneAlpes	4-5-5-3-11-3-5-6	SB0120
145	2001	Cattle	Bovine	Mycobacterium bovis	MidiPyrennees	6-5-5-3-11-2-5s-6	SB0823
146	2001	Cattle	Bovine	Mycobacterium bovis	Limousin	4-5-5-NA-11-3-6-6	SB0121
147	2001	Cattle	Bovine	Mycobacterium bovis	LanguedocRoussillon	NA-NA-NA-NA-NA-NA-NA-NA	SB0825
148	2001	Cattle	Bovine	Mycobacterium bovis	LanguedocRoussillon	NA-NA-NA-NA-NA-NA-NA-NA	SB0825
149	2001	Cattle	Bovine	Mycobacterium bovis	LanguedocRoussillon	6-5-5-3-10-2-5s-8	SB0825
150	2001	Cattle	Bovine	Mycobacterium bovis	LanguedocRoussillon	6-5-5-3-11-2-5s-8	SB0825
151	2001	Cattle	Bovine	Mycobacterium bovis	Aquitaine	3-6-5-3-11-4-5-7	SB0089
152	2001	Cattle	Bovine	Mycobacterium bovis	Aquitaine	5-4-5-NA-10-1-5-8	SB0121
153	2002	Cattle	Bovine	Mycobacterium bovis	LanguedocRoussillon	NA-NA-NA-NA-NA-NA-NA-NA	SB0825
154	2002	Cattle	Bovine	Mycobacterium bovis	LanguedocRoussillon	NA-NA-NA-NA-NA-NA-NA-NA	SB0948
155	2002	Cattle	Bovine	Mycobacterium bovis	LanguedocRoussillon	6-4-3-NA-11-1-2-8	SB0827
156	2002	Cattle	Bovine	Mycobacterium bovis	Aquitaine	2-6-5-3-10-4-3-6	SB0819
157	2002	Cattle	Bovine	Mycobacterium bovis	Limousin	4-5-5-3-11-3-6-6	SB0820
158	2002	Cattle	Bovine	Mycobacterium bovis	Limousin	4-5-5-3-11-3-6-6	SB0820
159	2002	Cattle	Bovine	Mycobacterium bovis	MidiPyrennees	NA-NA-NA-NA-NA-NA-NA-NA	SB0120
160	2002	Cattle	Bovine	Mycobacterium bovis	Aquitaine	NA-NA-NA-NA-NA-NA-NA-NA	SB0120
161	2002	Cattle	Bovine	Mycobacterium bovis	PACA	NA-NA-NA-NA-NA-NA-NA-NA	SB0825
162	2002	Cattle	Bovine	Mycobacterium bovis	PACA	6-5-5-3-11-2-5s-11	SB0825
163	2002	Cattle	Bovine	Mycobacterium bovis	PACA	6-5-5-3-11-2-5s-11	SB0825
164	2002	Cattle	Bovine	Mycobacterium bovis	Bourgogne	6-4-5-NA-6-6-3-5	SB0134
165	2002	Cattle	Bovine	Mycobacterium bovis	Bourgogne	NA-4-5-NA-6-4-3-6	SB0134
166	2002	Cattle	Bovine	Mycobacterium bovis	Bourgogne	6-4-5-3-6-4-3-6	SB0134
167	2002	Cattle	Bovine	Mycobacterium bovis	Bourgogne	6-4-5-3-6-4-3-6	SB0134
168	2002	Cattle	Bovine	Mycobacterium bovis	Bourgogne	6-4-5-3-6-4-3-6	SB0134
169	2002	Cattle	Bovine	Mycobacterium bovis	Aquitaine	5-3-5-3-9-4-5-6	SB0870
170	2002	Cattle	Bovine	Mycobacterium bovis	Aquitaine	6-4-3-3-9-2-5-6	SB0121
171	2002	Cattle	Bovine	Mycobacterium bovis	Aquitaine	6-5-5-3-11-2-5s-6	SB0823
172	2002	Cattle	Bovine	Mycobacterium bovis	Aquitaine	5-3-5-4-7-4-2-8	SB0823
173	2002	Cattle	Bovine	Mycobacterium bovis	Aquitaine	6-4-3-3-9-2-5-6	SB0121
174	2002	Cattle	Bovine	Mycobacterium bovis	HauteNormandie	NA-NA-NA-NA-NA-NA-NA-NA	SB0821
175	2002	Cattle	Bovine	Mycobacterium bovis	LanguedocRoussillon	NA-NA-NA-NA-NA-NA-NA-NA	SB0825
176	2002	Cattle	Bovine	Mycobacterium bovis	LanguedocRoussillon	NA-NA-NA-NA-NA-NA-NA-NA	SB0825
177	2002	Cattle	Bovine	Mycobacterium bovis	LanguedocRoussillon	NA-NA-NA-NA-NA-NA-NA-NA	SB0825
178	2002	Cattle	Bovine	Mycobacterium bovis	LanguedocRoussillon	NA-NA-NA-NA-NA-NA-NA-NA	SB0825
179	2002	Cattle	Bovine	Mycobacterium bovis	LanguedocRoussillon	NA-NA-NA-NA-NA-NA-NA-NA	SB0825
180	2002	Cattle	Bovine	Mycobacterium bovis	LanguedocRoussillon	NA-NA-NA-NA-NA-NA-NA-NA	SB0825
181	2002	Cattle	Bovine	Mycobacterium bovis	LanguedocRoussillon	NA-NA-NA-NA-NA-NA-NA-NA	SB0825
182	2002	Cattle	Bovine	Mycobacterium bovis	LanguedocRoussillon	NA-NA-NA-NA-NA-NA-NA-NA	SB0825
183	2002	Cattle	Bovine	Mycobacterium bovis	LanguedocRoussillon	NA-NA-NA-NA-NA-NA-NA-NA	SB0825
184	2002	Cattle	Bovine	Mycobacterium bovis	MidiPyrennees	6-5-5-3-6-4-5-6	SB0134
185	2002	Cattle	Bovine	Mycobacterium bovis	MidiPyrennees	6-5-5-3-6-4-5-6	SB0134
186	2002	Cattle	Bovine	Mycobacterium bovis	Aquitaine	4-5-5-NA-11-3-5-6	SB0121
187	2002	Cattle	Bovine	Mycobacterium bovis	Aquitaine	5-2-5-3-8-2-5-6	SB0121
188	2002	Cattle	Bovine	Mycobacterium bovis	Aquitaine	NA-NA-NA-NA-NA-NA-NA-NA	SB0825
189	2002	Cattle	Bovine	Mycobacterium bovis	Aquitaine	6-5-5-3-11-2-5s-8	SB0825
190	2002	Cattle	Bovine	Mycobacterium bovis	Aquitaine	6-5-5-3-11-2-5s-8	SB0825
191	2002	Cattle	Bovine	Mycobacterium bovis	Aquitaine	NA-NA-NA-NA-NA-NA-NA-NA	SB0120
192	2002	Cattle	Bovine	Mycobacterium bovis	Aquitaine	5-4-5-NA-11-2-5-7	SB0121
193	2002	Cattle	Bovine	Mycobacterium bovis	RhoneAlpes	6-3-5-3-9-3-5-6	SB0929
194	2002	Cattle	Bovine	Mycobacterium bovis	RhoneAlpes	6-3-5-3-9-3-5-6	SB0929
195	2002	Cattle	Bovine	Mycobacterium bovis	RhoneAlpes	NA-NA-NA-NA-NA-NA-NA-NA	SB0929
196	2002	Cattle	Bovine	Mycobacterium bovis	RhoneAlpes	NA-NA-NA-NA-NA-NA-NA-NA	SB0929
197	2002	Cattle	Bovine	Mycobacterium bovis	RhoneAlpes	6-3-5-3-9-3-5-6	SB0929
198	2002	Cattle	Bovine	Mycobacterium bovis	RhoneAlpes	NA-NA-NA-NA-NA-NA-NA-NA	SB0120
199	2002	Cattle	Bovine	Mycobacterium bovis	RhoneAlpes	NA-NA-NA-NA-NA-NA-NA-NA	SB0120
200	2002	Cattle	Bovine	Mycobacterium bovis	Aquitaine	NA-NA-NA-NA-NA-NA-NA-NA	SB0823
201	2002	Cattle	Bovine	Mycobacterium bovis	Aquitaine	NA-NA-NA-NA-NA-NA-NA-NA	SB0825
202	2002	Cattle	Bovine	Mycobacterium bovis	Aquitaine	NA-NA-NA-NA-NA-NA-NA-NA	SB0120
203	2002	Cattle	Bovine	Mycobacterium bovis	Aquitaine	NA-NA-NA-NA-NA-NA-NA-NA	SB0120
204	2002	Cattle	Bovine	Mycobacterium bovis	Aquitaine	6-5-5-3-8-3-6-6	SB0823
205	2002	Cattle	Bovine	Mycobacterium bovis	LanguedocRoussillon	NA-NA-NA-NA-NA-NA-NA-NA	SB0120
206	2002	Cattle	Bovine	Mycobacterium bovis	LanguedocRoussillon	NA-NA-NA-NA-NA-NA-NA-NA	SB0819
207	2002	Cattle	Bovine	Mycobacterium bovis	ChampagneArdennes	5-3-5-4-7-4-2-3	SB0866
208	2002	Cattle	Bovine	Mycobacterium bovis	ChampagneArdennes	5-3-5-4-7-4-2-8	SB0866
209	2002	Cattle	Bovine	Mycobacterium bovis	Lorraine	7-4-5-3-9-4-5-8	SB0134
210	2002	Cattle	Bovine	Mycobacterium bovis	Aquitaine	6-7-3-3-10-2-7s-NA	SB0928
211	2002	Cattle	Bovine	Mycobacterium bovis	Aquitaine	NA-NA-NA-NA-NA-NA-NA-NA	SB0821
212	2002	Cattle	Bovine	Mycobacterium bovis	MidiPyrennees	NA-NA-NA-NA-NA-NA-NA-NA	SB0832
213	2002	Cattle	Bovine	Mycobacterium bovis	RhoneAlpes	5-4-5-3-11-4-4-6	SB0120
214	2002	Cattle	Bovine	Mycobacterium bovis	RhoneAlpes	NA-NA-NA-NA-NA-NA-NA-NA	SB0120
215	2002	Cattle	Bovine	Mycobacterium bovis	RhoneAlpes	4-5-5-3-10-3-5-6	SB0822
216	2002	Cattle	Bovine	Mycobacterium bovis	RhoneAlpes	NA-NA-NA-NA-NA-NA-NA-NA	SB0822
217	2002	Cattle	Bovine	Mycobacterium bovis	IleDeFrance	NA-NA-NA-NA-NA-NA-NA-NA	SB0121
218	2002	Cattle	Bovine	Mycobacterium bovis	IleDeFrance	NA-NA-NA-NA-NA-NA-NA-NA	SB0866
219	2002	Cattle	Bovine	Mycobacterium bovis	PoitouCharentes	NA-NA-NA-NA-NA-NA-NA-NA	SB0120
220	2002	Cattle	Bovine	Mycobacterium bovis	PaysDeLaLoire	NA-NA-NA-NA-NA-NA-NA-NA	SB0120
221	2002	Cattle	Bovine	Mycobacterium bovis	Limousin	NA-5-5-3-8-3-6-6	SB0820
222	2002	Cattle	Bovine	Mycobacterium bovis	Limousin	NA-NA-NA-NA-NA-NA-NA-NA	SB0120
223	2002	Cattle	Bovine	Mycobacterium bovis	Limousin	NA-NA-NA-NA-NA-NA-NA-NA	SB0120
224	2003	Cattle	Bovine	Mycobacterium bovis	Centre	3-6-5-2-9-3-4-6	SB0824
225	2003	Cattle	Bovine	Mycobacterium bovis	MidiPyrennees	6-4-3-3-11-2-5-7	SB0881
226	2003	Cattle	Bovine	Mycobacterium bovis	IleDeFrance	7-5-5-5-11-4-14-5	SB0140
227	2003	Cattle	Bovine	Mycobacterium bovis	ChampagneArdennes	7-4-5-3-10-4-5-10	SB0827
228	2003	Cattle	Bovine	Mycobacterium bovis	PACA	5-2-5-NA-8-2-5-6	SB0121
229	2003	Cattle	Bovine	Mycobacterium bovis	PACA	6-7-3-3-10-2-7s-9	SB0134
230	2003	Cattle	Bovine	Mycobacterium bovis	Auvergne	3-5-5-3-7-2-5s-9	SB0818
231	2003	Cattle	Bovine	Mycobacterium bovis	Auvergne	3-5-5-3-7-2-5s-9	SB0818
232	2003	Cattle	Bovine	Mycobacterium bovis	Auvergne	7-5-5-3-11-4-4-10	SB0881
233	2003	Cattle	Bovine	Mycobacterium bovis	Limousin	5-3-5-3-9-4-5-6	SB0089
234	2003	Cattle	Bovine	Mycobacterium bovis	Bourgogne	6-4-5-NA-5-5-3-5	SB0134
235	2003	Cattle	Bovine	Mycobacterium bovis	Bourgogne	6-4-5-NA-6-5-3-5	SB0134
236	2003	Cattle	Bovine	Mycobacterium bovis	Bourgogne	6-4-5-3-6-4-3-6	SB0134
237	2003	Cattle	Bovine	Mycobacterium bovis	Bourgogne	6-4-5-3-6-4-3-6	SB0134
238	2003	Cattle	Bovine	Mycobacterium bovis	Bourgogne	6-4-5-NA-6-5-3-5	SB0134
239	2003	Cattle	Bovine	Mycobacterium bovis	Bourgogne	6-4-5-3-6-4-3-6	SB0134
240	2003	Cattle	Bovine	Mycobacterium bovis	Bourgogne	6-4-5-NA-6-5-3-5	SB0134
241	2003	Cattle	Bovine	Mycobacterium bovis	Bourgogne	5-5-4-3-11-4-5-6	SB0134
242	2003	Cattle	Bovine	Mycobacterium bovis	Bourgogne	6-4-3-3-11-2-5-7	SB0089
243	2003	Cattle	Bovine	Mycobacterium bovis	Bourgogne	5-5-5-3-7-2-5s-9	SB0089
244	2003	Cattle	Bovine	Mycobacterium bovis	Bourgogne	6-4-5-3-6-4-3-6	SB0134
245	2003	Cattle	Bovine	Mycobacterium bovis	Bourgogne	6-4-5-3-5-4-3-6	SB0134
246	2003	Cattle	Bovine	Mycobacterium bovis	Bourgogne	5-3-5-3-9-4-5-NA	SB0134
247	2003	Cattle	Bovine	Mycobacterium bovis	Bourgogne	6-4-5-3-5-4-3-6	SB0120
248	2003	Cattle	Bovine	Mycobacterium bovis	Bourgogne	5-5-4-3-11-4-5-6	SB0120
249	2003	Cattle	Bovine	Mycobacterium bovis	Bourgogne	NA-5-4-NA-12-4-6-5	SB0120
250	2003	Cattle	Bovine	Mycobacterium bovis	Aquitaine	5-5-5-NA-11-4-6-6	SB0120
251	2003	Cattle	Bovine	Mycobacterium bovis	Aquitaine	5-3-5-NA-9-4-6-6	SB0120
252	2003	Cattle	Bovine	Mycobacterium bovis	Aquitaine	5-3-5-NA-9-4-6-6	SB0120
253	2003	Cattle	Bovine	Mycobacterium bovis	Aquitaine	5-3-5-3-9-4-5-6	SB0120
254	2003	Cattle	Bovine	Mycobacterium bovis	Aquitaine	5-3-5-3-9-4-5-6	SB0120
255	2003	Cattle	Bovine	Mycobacterium bovis	HauteNormandie	7-4-5-3-10-4-5-10	SB0821
256	2003	Cattle	Bovine	Mycobacterium bovis	HauteNormandie	6-7-3-3-10-2-5s-9	SB0821
257	2003	Cattle	Bovine	Mycobacterium bovis	HauteNormandie	6-4-5-3-6-4-3-6	SB0267
258	2003	Cattle	Bovine	Mycobacterium bovis	LanguedocRoussillon	6-4-5-3-5-4-3-6	SB0992
259	2003	Cattle	Bovine	Mycobacterium bovis	LanguedocRoussillon	5-3-5-3-9-4-5-6	SB0825
260	2003	Cattle	Bovine	Mycobacterium bovis	LanguedocRoussillon	3-5-5-4-10-4-5-5	SB0827
261	2003	Cattle	Bovine	Mycobacterium bovis	LanguedocRoussillon	7-4-5-3-10-4-5-10	SB0827
262	2003	Cattle	Bovine	Mycobacterium bovis	MidiPyrennees	7-4-5-3-10-4-5-10	SB0134
263	2003	Cattle	Bovine	Mycobacterium bovis	MidiPyrennees	6-5-5-3-11-2-5s-6	SB0134
264	2003	Cattle	Bovine	Mycobacterium bovis	MidiPyrennees	5-5-6-NA-11-NA-6-7	SB0120
265	2003	Cattle	Bovine	Mycobacterium bovis	Aquitaine	6-5-5-3-11-2-5s-8	SB0819
266	2003	Cattle	Bovine	Mycobacterium bovis	Aquitaine	5-3-3-3-11-2-5-9	SB0123
267	2003	Cattle	Bovine	Mycobacterium bovis	Aquitaine	5-NA-5-3-11-4-5-6	SB0123
268	2003	Cattle	Bovine	Mycobacterium bovis	Aquitaine	4-5-5-3-7-3-5-6	SB0152
269	2003	Cattle	Bovine	Mycobacterium bovis	Aquitaine	6-5-5-NA-11-2-NA-NA	SB0823
270	2003	Cattle	Bovine	Mycobacterium bovis	Aquitaine	6-5-5-NA-11-2-NA-6	SB0823
271	2003	Cattle	Bovine	Mycobacterium bovis	LanguedocRoussillon	4-5-5-NA-7-3-6-6	SB0120
272	2003	Cattle	Bovine	Mycobacterium bovis	LanguedocRoussillon	4-5-5-NA-7-3-6-6	SB0120
273	2003	Cattle	Bovine	Mycobacterium bovis	LanguedocRoussillon	4-5-5-NA-7-3-6-6	SB0120
274	2003	Cattle	Bovine	Mycobacterium bovis	LanguedocRoussillon	4-5-5-NA-7-3-6-6	SB0120
275	2003	Cattle	Bovine	Mycobacterium bovis	LanguedocRoussillon	4-5-5-NA-7-3-6-6	SB0120
276	2003	Cattle	Bovine	Mycobacterium bovis	LanguedocRoussillon	4-5-5-NA-7-3-6-6	SB0120
277	2003	Cattle	Bovine	Mycobacterium bovis	LanguedocRoussillon	4-5-5-NA-7-3-6-6	SB0120
278	2003	Cattle	Bovine	Mycobacterium bovis	LanguedocRoussillon	NA-NA-NA-NA-NA-NA-NA-NA	SB0120
279	2003	Cattle	Bovine	Mycobacterium bovis	LanguedocRoussillon	4-5-5-NA-11-3-6-4	SB0120
280	2003	Cattle	Bovine	Mycobacterium bovis	PaysDeLaLoire	5-6-5-3-11-4-5-6	SB0120
281	2003	Cattle	Bovine	Mycobacterium bovis	PaysDeLaLoire	5-2-5-3-8-2-5-6	SB0861
282	2003	Cattle	Bovine	Mycobacterium bovis	BasseNormandie	8-5-5-3-11-2-5s-8	SB0120
283	2003	Cattle	Bovine	Mycobacterium bovis	Bourgogne	5-6-5-NA-12-4-6-6	SB0120
284	2003	Cattle	Bovine	Mycobacterium bovis	Bourgogne	6-4-5-3-6-4-3-6	SB0120
285	2003	Cattle	Bovine	Mycobacterium bovis	Bourgogne	6-5-5-3-11-2-5s-8	SB0120
286	2003	Cattle	Bovine	Mycobacterium bovis	Aquitaine	6-4-5-3-11-3-5-9	SB0928
287	2003	Cattle	Bovine	Mycobacterium bovis	Aquitaine	4-5-5-3-11-4-5-7	SB0928
288	2003	Cattle	Bovine	Mycobacterium bovis	Aquitaine	6-4-5-3-6-4-3-6	SB0984
289	2003	Cattle	Bovine	Mycobacterium bovis	Aquitaine	2-6-5-3-10-4-5-6	SB0826
290	2003	Cattle	Bovine	Mycobacterium bovis	FrancheComté	5-6-5-NA-12-4-6-6	SB0120
291	2003	Cattle	Bovine	Mycobacterium bovis	Bourgogne	5-2-5-NA-8-2-5-6	SB0121
292	2003	Cattle	Bovine	Mycobacterium bovis	Bourgogne	5-2-5-NA-8-2-5-6	SB0121
293	2003	Cattle	Bovine	Mycobacterium bovis	RhoneAlpes	NA-NA-NA-NA-NA-NA-NA-NA	SB0120
294	2003	Cattle	Bovine	Mycobacterium bovis	HauteNormandie	6-5-5-3-11-1-5s-7	SB0134
295	2003	Cattle	Bovine	Mycobacterium bovis	Limousin	5-3-5-NA-9-4-6-NA	SB0120
296	2003	Cattle	Bovine	Mycobacterium bovis	Limousin	7-4-5-NA-10-4-6-9	SB0120
297	2004	Cattle	Bovine	Mycobacterium bovis	PACA	6-5-5-NA-11-2-5s-8	SB0121
298	2004	Cattle	Bovine	Mycobacterium bovis	ChampagneArdennes	4-5-5-2-11-4-5-NA	SB0120
299	2004	Cattle	Bovine	Mycobacterium bovis	MidiPyrennees	3-4-5-3-11-2-5s-6	SB0818
300	2004	Cattle	Bovine	Mycobacterium bovis	MidiPyrennees	7-4-5-3-11-2-5s-6	SB0818
301	2004	Cattle	Bovine	Mycobacterium bovis	PACA	3-5-5-3-11-2-5s-8	SB0827
302	2004	Cattle	Bovine	Mycobacterium bovis	PACA	6-3-5-3-11-2-4s-8	SB0825
303	2004	Cattle	Bovine	Mycobacterium bovis	Auvergne	4-5-5-3-11-2-6-6	SB0120
304	2004	Cattle	Bovine	Mycobacterium bovis	Limousin	5-4-5-3-11-3-5-9	SB0827
305	2004	Cattle	Bovine	Mycobacterium bovis	Bourgogne	5-5-4-3-11-4-5-6	SB0120
306	2004	Cattle	Bovine	Mycobacterium bovis	Bourgogne	6-4-5-NA-NA-NA-4-5	SB0134
307	2004	Cattle	Bovine	Mycobacterium bovis	Bourgogne	6-4-5-3-6-4-3-6	SB0134
308	2004	Cattle	Bovine	Mycobacterium bovis	Bourgogne	5-5-4-3-11-4-5-6	SB0120
309	2004	Cattle	Bovine	Mycobacterium bovis	Bourgogne	5-5-4-3-11-4-5-6	SB0120
310	2004	Cattle	Bovine	Mycobacterium bovis	Bourgogne	5-5-4-3-11-4-5-6	SB0945
311	2004	Cattle	Bovine	Mycobacterium bovis	Aquitaine	2-4-5-NA-10-4-6-11	SB0120
312	2004	Cattle	Bovine	Mycobacterium bovis	Aquitaine	5-3-5-NA-9-4-6-6	SB0120
313	2004	Cattle	Bovine	Mycobacterium bovis	Aquitaine	5-3-5-NA-9-4-6-6	SB0120
314	2004	Cattle	Bovine	Mycobacterium bovis	Aquitaine	5-3-5-NA-9-4-6-6	SB0120
315	2004	Cattle	Bovine	Mycobacterium bovis	Aquitaine	4-4-5-3-11-4-6-8	SB0878
316	2004	Cattle	Bovine	Mycobacterium bovis	Aquitaine	4-4-5-3-11-4-6-8	SB0878
317	2004	Cattle	Bovine	Mycobacterium bovis	Aquitaine	6-7-3-3-10-2-7s-9	SB0928
318	2004	Cattle	Bovine	Mycobacterium bovis	Aquitaine	5-3-5-NA-9-4-6-6	SB0120
319	2004	Cattle	Bovine	Mycobacterium bovis	LanguedocRoussillon	5-2-5-NA-8-2-5-6	SB0121
320	2004	Cattle	Bovine	Mycobacterium bovis	LanguedocRoussillon	6-5-5-3-11-2-5s-8	SB0825
321	2004	Cattle	Bovine	Mycobacterium bovis	LanguedocRoussillon	8-5-5-3-11-2-5s-8	SB0821
322	2004	Cattle	Bovine	Mycobacterium bovis	LanguedocRoussillon	6-5-5-3-10-2-5s-8	SB0134
323	2004	Cattle	Bovine	Mycobacterium bovis	LanguedocRoussillon	6-5-5-3-10-2-5s-8	SB0825
324	2004	Cattle	Bovine	Mycobacterium bovis	LanguedocRoussillon	6-5-5-3-10-2-5s-8	SB0825
325	2004	Cattle	Bovine	Mycobacterium bovis	MidiPyrennees	6-5-5-5-6-4-10-6	SB0134
326	2004	Cattle	Bovine	Mycobacterium bovis	MidiPyrennees	6-3-5-3-11-2-4s-7	SB0825
327	2004	Cattle	Bovine	Mycobacterium bovis	MidiPyrennees	5-3-5-3-11-2-5-6	SB0120
328	2004	Cattle	Bovine	Mycobacterium bovis	LanguedocRoussillon	6-5-5-3-11-2-5s-8	SB0825
329	2004	Cattle	Bovine	Mycobacterium bovis	LanguedocRoussillon	6-3-5-3-11-2-4s-7	SB0825
330	2004	Cattle	Bovine	Mycobacterium bovis	LanguedocRoussillon	6-5-5-2-11-2-5s-8	SB0825
331	2004	Cattle	Bovine	Mycobacterium bovis	LanguedocRoussillon	6-4-3-3-11-1-2-7	SB0121
332	2004	Cattle	Bovine	Mycobacterium bovis	Centre	6-4-5-3-11-2-5-7	SB0329
333	2004	Cattle	Bovine	Mycobacterium bovis	RhoneAlpes	4-5-5-3-11-2-5-6	SB0121
334	2004	Cattle	Bovine	Mycobacterium bovis	Aquitaine	5-3-5-NA-11-NA-7-6	SB0120
335	2004	Cattle	Bovine	Mycobacterium bovis	Aquitaine	5-3-5-3-11-2-5-6	SB0120
336	2004	Cattle	Bovine	Mycobacterium bovis	Aquitaine	5-3-5-3-11-2-5-6	SB0120
337	2004	Cattle	Bovine	Mycobacterium bovis	Aquitaine	7-4-5-3-11-4-4-10	SB0267
338	2004	Cattle	Bovine	Mycobacterium bovis	Aquitaine	6-5-5-3-11-2-5s-8	SB1005
339	2004	Cattle	Bovine	Mycobacterium bovis	Aquitaine	6-7-3-3-10-2-7s-9	SB0928
340	2004	Cattle	Bovine	Mycobacterium bovis	RhoneAlpes	5-4-5-3-11-4-4-6	SB0134
341	2004	Cattle	Bovine	Mycobacterium bovis	Auvergne	5-4-5-3-11-4-4-6	SB0134
342	2004	Cattle	Bovine	Mycobacterium bovis	Auvergne	5-4-5-3-11-4-4-6	SB0134
343	2004	Cattle	Bovine	Mycobacterium bovis	MidiPyrennees	7-5-5-3-11-4-4-10	SB0140
344	2004	Cattle	Bovine	Mycobacterium bovis	Aquitaine	3-5-5-NA-7-2-6s-10	SB0120
345	2004	Cattle	Bovine	Mycobacterium bovis	Aquitaine	6-5-5-3-11-2-5s-8	SB0120
346	2004	Cattle	Bovine	Mycobacterium bovis	Aquitaine	4-5-5-3-8-3-5-10	SB0120
347	2004	Cattle	Bovine	Mycobacterium bovis	Aquitaine	6-5-5-3-11-2-5s-8	SB0821
348	2004	Cattle	Bovine	Mycobacterium bovis	PaysDeLaLoire	7-5-5-2-11-4-3-10	SB0145
349	2004	Cattle	Bovine	Mycobacterium bovis	PoitouCharentes	5-3-5-3-9-4-5-6	SB0120
350	2004	Cattle	Bovine	Mycobacterium bovis	PoitouCharentes	5-5-3-2-11-3-4-6	SB0120
351	2004	Cattle	Bovine	Mycobacterium bovis	PoitouCharentes	3-6-5-3-10-4-5-6	SB0819
352	2004	Cattle	Bovine	Mycobacterium bovis	Picardie	6-4-5-3-11-2-5-8	SB0119
353	2004	Cattle	Bovine	Mycobacterium bovis	Picardie	6-4-5-NA-11-2-5-8	SB0121
354	2004	Cattle	Bovine	Mycobacterium bovis	Picardie	6-4-5-3-11-2-5-8	SB0121
355	2004	Cattle	Bovine	Mycobacterium bovis	MidiPyrennees	7-5-5-5-11-4-14-5	SB0140
356	2004	Cattle	Bovine	Mycobacterium bovis	MidiPyrennees	7-5-5-5-11-4-14-5	SB0140
357	2004	Cattle	Bovine	Mycobacterium bovis	PaysDeLaLoire	3-6-5-3-10-4-5-6	SB0819
358	2004	Cattle	Bovine	Mycobacterium bovis	Limousin	5-3-5-3-9-4-5-6	SB0120
359	2005	Cattle	Bovine	Mycobacterium bovis	LanguedocRoussillon	4-5-5-3-11-3-3-6	SB0120
360	2005	Cattle	Bovine	Mycobacterium bovis	MidiPyrennees	5-3-5-NA-9-4-6-6	SB0120
361	2005	Cattle	Bovine	Mycobacterium bovis	PaysDeLaLoire	5-3-5-NA-9-4-6-6	SB0120
362	2005	Cattle	Bovine	Mycobacterium bovis	PACA	NA-NA-NA-NA-NA-NA-NA-NA	SB0825
363	2005	Cattle	Bovine	Mycobacterium bovis	PACA	6-3-5-3-11-2-5s-8	SB0825
364	2005	Cattle	Bovine	Mycobacterium bovis	PACA	6-3-5-3-11-2-5s-8	SB0825
365	2005	Cattle	Bovine	Mycobacterium bovis	PACA	6-5-5-3-NA-2-5s-8	SB0827
366	2005	Cattle	Bovine	Mycobacterium bovis	PACA	6-5-5-3-11-1-5s-8	SB0827
367	2005	Cattle	Bovine	Mycobacterium bovis	Auvergne	4-5-5-NA-11-2-6-6	SB0120
368	2005	Cattle	Bovine	Mycobacterium bovis	Auvergne	5-3-5-NA-9-4-6-6	SB0120
369	2005	Cattle	Bovine	Mycobacterium bovis	Auvergne	6-5-7-3-11-2-5s-6	SB0818
370	2005	Cattle	Bovine	Mycobacterium bovis	Auvergne	6-5-7-3-11-2-5s-6	SB0818
371	2005	Cattle	Bovine	Mycobacterium bovis	Bourgogne	5-5-4-3-11-4-5-6	SB0120
372	2005	Cattle	Bovine	Mycobacterium bovis	Bourgogne	5-5-4-NA-12-4-6-5	SB0120
373	2005	Cattle	Bovine	Mycobacterium bovis	Bourgogne	5-5-4-3-11-4-5-6	SB0120
374	2005	Cattle	Bovine	Mycobacterium bovis	Aquitaine	5-3-5-NA-9-4-6-6	SB0120
375	2005	Cattle	Bovine	Mycobacterium bovis	Aquitaine	5-3-5-3-9-4-5-6	SB0120
376	2005	Cattle	Bovine	Mycobacterium bovis	Aquitaine	6-4-5-2-8-2-4-7	SB0999
377	2005	Cattle	Bovine	Mycobacterium bovis	Aquitaine	5-3-5-NA-9-4-6-6	SB0120
378	2005	Cattle	Bovine	Mycobacterium bovis	Aquitaine	5-3-5-3-9-4-5-6	SB0120
379	2005	Cattle	Bovine	Mycobacterium bovis	Aquitaine	5-3-5-3-9-4-5-6	SB0120
380	2005	Cattle	Bovine	Mycobacterium bovis	Aquitaine	5-3-5-NA-9-4-6-6	SB0120
381	2005	Cattle	Bovine	Mycobacterium bovis	Aquitaine	5-3-5-3-9-4-5-6	SB0120
382	2005	Cattle	Bovine	Mycobacterium bovis	Aquitaine	5-3-5-3-9-4-5-6	SB0120
383	2005	Cattle	Bovine	Mycobacterium bovis	Aquitaine	5-3-5-NA-9-4-6-6	SB0120
384	2005	Cattle	Bovine	Mycobacterium bovis	Aquitaine	5-3-5-NA-9-4-6-6	SB0120
385	2005	Cattle	Bovine	Mycobacterium bovis	Aquitaine	5-3-5-NA-9-4-6-6	SB0120
386	2005	Cattle	Bovine	Mycobacterium bovis	Aquitaine	NA-NA-NA-NA-NA-NA-NA-NA	SB0120
387	2005	Cattle	Bovine	Mycobacterium bovis	Aquitaine	5-3-5-3-9-4-5-6	SB0120
388	2005	Cattle	Bovine	Mycobacterium bovis	Aquitaine	5-3-5-3-9-4-5-6	SB0120
389	2005	Cattle	Bovine	Mycobacterium bovis	Aquitaine	5-3-5-NA-9-4-6-6	SB0120
390	2005	Cattle	Bovine	Mycobacterium bovis	Aquitaine	5-3-5-NA-9-4-6-6	SB0120
391	2005	Cattle	Bovine	Mycobacterium bovis	Aquitaine	5-3-5-3-9-4-5-6	SB0120
392	2005	Cattle	Bovine	Mycobacterium bovis	Aquitaine	5-3-5-3-9-4-5-6	SB0120
393	2005	Cattle	Bovine	Mycobacterium bovis	FrancheComté	4-5-5-3-11-2-6-6	SB0120
394	2005	Cattle	Bovine	Mycobacterium bovis	LanguedocRoussillon	6-5-5-3-11-2-5s-8	SB0825
395	2005	Cattle	Bovine	Mycobacterium bovis	LanguedocRoussillon	6-5-5-3-11-2-5s-8	SB0825
396	2005	Cattle	Bovine	Mycobacterium bovis	LanguedocRoussillon	6-5-5-3-11-2-5s-8	SB0827
397	2005	Cattle	Bovine	Mycobacterium bovis	LanguedocRoussillon	6-5-5-NA-11-2-5s-8	SB0827
398	2005	Cattle	Bovine	Mycobacterium bovis	LanguedocRoussillon	6-5-5-3-11-2-5s-8	SB0827
399	2005	Cattle	Bovine	Mycobacterium bovis	LanguedocRoussillon	6-5-5-3-NA-2-5s-8	SB0827
400	2005	Cattle	Bovine	Mycobacterium bovis	LanguedocRoussillon	6-5-5-3-NA-2-5s-8	SB0827
401	2005	Cattle	Bovine	Mycobacterium bovis	LanguedocRoussillon	6-5-5-2-11-2-5s-8	SB0825
402	2005	Cattle	Bovine	Mycobacterium bovis	Centre	5-3-5-3-9-4-5-6	SB0825
403	2005	Cattle	Bovine	Mycobacterium bovis	RhoneAlpes	4-5-5-3-11-2-5-6	SB0120
404	2005	Cattle	Bovine	Mycobacterium bovis	FrancheComté	5-4-3-3-11-2-4-6	SB0135
405	2005	Cattle	Bovine	Mycobacterium bovis	FrancheComté	5-3-5-NA-9-4-6-6	SB0120
406	2005	Cattle	Bovine	Mycobacterium bovis	Aquitaine	5-3-5-NA-12-2-6-6	SB0120
407	2005	Cattle	Bovine	Mycobacterium bovis	Aquitaine	5-2-5-NA-8-2-5-6	SB0121
408	2005	Cattle	Bovine	Mycobacterium bovis	RhoneAlpes	NA-5-7-3-11-2-5s-6	SB0120
409	2005	Cattle	Bovine	Mycobacterium bovis	PaysDeLaLoire	4-5-5-3-10-3-2-9	SB0120
410	2005	Cattle	Bovine	Mycobacterium bovis	MidiPyrennees	6-4-5-NA-8-2-4-7	SB0121
411	2005	Cattle	Bovine	Mycobacterium bovis	Aquitaine	6-5-5-3-11-2-5s-6	SB0823
412	2005	Cattle	Bovine	Mycobacterium bovis	PaysDeLaLoire	6-5-5-3-11-2-5s-8	SB0821
413	2005	Cattle	Bovine	Mycobacterium bovis	BasseNormandie	6-5-5-3-11-2-5s-8	SB0821
414	2005	Cattle	Bovine	Mycobacterium bovis	PaysDeLaLoire	4-5-5-3-9-4-6-8	SB0134
415	2005	Cattle	Bovine	Mycobacterium bovis	Lorraine	6-4-5-2-8-2-4-7	SB0999
416	2005	Cattle	Bovine	Mycobacterium bovis	Lorraine	7-4-5-3-9-4-5-8	SB0134
417	2005	Cattle	Bovine	Mycobacterium bovis	Auvergne	NA-5-7-3-11-2-5s-6	SB0818
418	2005	Cattle	Bovine	Mycobacterium bovis	Aquitaine	6-5-5-3-11-2-5s-8	SB1005
419	2005	Cattle	Bovine	Mycobacterium bovis	Aquitaine	6-5-5-3-11-2-5s-8	SB1005
420	2005	Cattle	Bovine	Mycobacterium bovis	Aquitaine	6-4-3-3-11-1-5-10	SB0120
421	2005	Cattle	Bovine	Mycobacterium bovis	Aquitaine	6-5-5-3-11-2-5s-8	SB0821
422	2005	Cattle	Bovine	Mycobacterium bovis	Aquitaine	NA-NA-NA-NA-NA-NA-NA-NA	SB0120
423	2005	Cattle	Bovine	Mycobacterium bovis	Aquitaine	4-3-4-NA-8-3-6-9	SB0120
424	2005	Cattle	Bovine	Mycobacterium bovis	Aquitaine	4-3-4-NA-8-3-6-9	SB0120
425	2005	Cattle	Bovine	Mycobacterium bovis	Aquitaine	4-3-4-NA-8-3-6-9	SB0120
426	2005	Cattle	Bovine	Mycobacterium bovis	Aquitaine	4-3-4-NA-8-3-6-9	SB0120
427	2005	Cattle	Bovine	Mycobacterium bovis	Aquitaine	4-3-4-NA-8-3-6-9	SB0120
428	2005	Cattle	Bovine	Mycobacterium bovis	Aquitaine	4-3-4-2-8-3-5-9	SB0120
429	2005	Cattle	Bovine	Mycobacterium bovis	Aquitaine	NA-NA-NA-NA-NA-NA-NA-NA	SB0821
430	2005	Cattle	Bovine	Mycobacterium bovis	Aquitaine	6-5-5-3-11-2-5s-8	SB0821
431	2005	Cattle	Bovine	Mycobacterium bovis	Aquitaine	6-5-5-3-11-2-5s-8	SB0821
432	2005	Cattle	Bovine	Mycobacterium bovis	Aquitaine	6-5-5-3-11-2-5s-8	SB0821
433	2005	Cattle	Bovine	Mycobacterium bovis	Aquitaine	6-5-5-3-11-2-5s-8	SB0821
434	2005	Cattle	Bovine	Mycobacterium bovis	Aquitaine	6-5-5-3-11-2-5s-8	SB0821
435	2005	Cattle	Bovine	Mycobacterium bovis	Aquitaine	5-4-5-NA-11-2-5-7	SB0121
436	2005	Cattle	Bovine	Mycobacterium bovis	Aquitaine	6-5-5-3-11-2-5s-8	SB0821
437	2005	Cattle	Bovine	Mycobacterium bovis	Aquitaine	6-5-5-3-11-2-5s-8	SB0821
438	2005	Cattle	Bovine	Mycobacterium bovis	Aquitaine	5-5-5-3-11-2-5s-8	SB0821
439	2005	Cattle	Bovine	Mycobacterium bovis	Aquitaine	5-4-5-NA-11-2-5-7	SB0121
440	2005	Cattle	Bovine	Mycobacterium bovis	MidiPyrennees	6-4-3-NA-11-1-5-10	SB0121
441	2005	Cattle	Bovine	Mycobacterium bovis	LanguedocRoussillon	4-4-5-3-11-3-5-6	SB0120
442	2005	Cattle	Bovine	Mycobacterium bovis	Bourgogne	5-5-5-3-11-3-5-4	SB0120
443	2005	Cattle	Bovine	Mycobacterium bovis	Bourgogne	4-4-5-3-9-4-1-4	SB0120
444	2005	Cattle	Bovine	Mycobacterium bovis	PaysDeLaLoire	7-5-5-2-11-4-3-10	SB0145
445	2005	Cattle	Bovine	Mycobacterium bovis	PaysDeLaLoire	7-5-5-2-11-4-3-10	SB1165
446	2005	Cattle	Bovine	Mycobacterium bovis	RhoneAlpes	5-5-5-3-11-3-5-4	SB0120
447	2005	Cattle	Bovine	Mycobacterium bovis	RhoneAlpes	NA-NA-NA-NA-NA-NA-NA-NA	SB0120
448	2005	Cattle	Bovine	Mycobacterium bovis	PoitouCharentes	6-7-3-3-10-2-7s-9	SB0928
449	2005	Cattle	Bovine	Mycobacterium bovis	PoitouCharentes	6-5-5-3-11-2-4s-NA	SB0832
450	2005	Cattle	Bovine	Mycobacterium bovis	MidiPyrennees	6-4-3-3-11-2-5-7	SB0341
451	2005	Cattle	Bovine	Mycobacterium bovis	PACA	3-6-5-3-7-2-4-6	SB0120
452	2005	Cattle	Bovine	Mycobacterium bovis	PaysDeLaLoire	3-5-5-2-9-3-5-6	SB1166
453	2005	Cattle	Bovine	Mycobacterium bovis	PaysDeLaLoire	3-5-5-2-9-3-5-6	SB1166
454	2005	Cattle	Bovine	Mycobacterium bovis	PaysDeLaLoire	3-5-5-2-9-3-5-6	SB1166
455	2005	Cattle	Bovine	Mycobacterium bovis	PaysDeLaLoire	3-5-5-2-9-3-5-6	SB1166
456	2005	Cattle	Bovine	Mycobacterium bovis	PaysDeLaLoire	3-5-5-2-9-3-5-6	SB1166
457	2005	Cattle	Bovine	Mycobacterium bovis	Limousin	5-3-5-NA-9-4-6-6	SB0120
458	2005	Cattle	Bovine	Mycobacterium bovis	Limousin	5-3-5-NA-9-4-6-6	SB0120
459	2006	Cattle	Bovine	Mycobacterium bovis	LanguedocRoussillon	5-3-5-NA-9-4-6-6	SB0120
460	2006	Cattle	Bovine	Mycobacterium bovis	MidiPyrennees	5-3-5-NA-9-4-6-6	SB0120
461	2006	Cattle	Bovine	Mycobacterium bovis	PACA	5-4-3-3-11-2-4-6	SB0265
462	2006	Cattle	Bovine	Mycobacterium bovis	PACA	6-5-5-3-10-2-5s-8	SB0825
463	2006	Cattle	Bovine	Mycobacterium bovis	PACA	6-5-5-3-11-2-5s-11	SB0825
464	2006	Cattle	Bovine	Mycobacterium bovis	PACA	8-5-5-3-11-2-5s-8	SB0827
465	2006	Cattle	Bovine	Mycobacterium bovis	PoitouCharentes	5-3-5-NA-9-4-6-6	SB0120
466	2006	Cattle	Bovine	Mycobacterium bovis	Centre	5-3-5-NA-9-4-6-6	SB0120
467	2006	Cattle	Bovine	Mycobacterium bovis	Bourgogne	NA-5-4-3-11-4-5-6	SB0120
468	2006	Cattle	Bovine	Mycobacterium bovis	Bourgogne	5-5-4-3-11-4-5-6	SB0120
469	2006	Cattle	Bovine	Mycobacterium bovis	Bourgogne	5-5-4-3-11-4-5-6	SB0120
470	2006	Cattle	Bovine	Mycobacterium bovis	Bourgogne	5-3-5-NA-9-4-6-6	SB0120
471	2006	Cattle	Bovine	Mycobacterium bovis	Limousin	6-4-3-NA-11-2-5-7	SB0121
472	2006	Cattle	Bovine	Mycobacterium bovis	Aquitaine	5-3-5-NA-9-4-6-6	SB0120
473	2006	Cattle	Bovine	Mycobacterium bovis	Aquitaine	5-3-5-3-9-4-5-6	SB0120
474	2006	Cattle	Bovine	Mycobacterium bovis	Aquitaine	5-3-5-3-9-4-5-6	SB0120
475	2006	Cattle	Bovine	Mycobacterium bovis	Aquitaine	6-4-3-NA-11-2-5-7	SB0121
476	2006	Cattle	Bovine	Mycobacterium bovis	Aquitaine	5-3-5-NA-9-4-6-6	SB0120
477	2006	Cattle	Bovine	Mycobacterium bovis	Aquitaine	5-3-5-NA-9-4-5-6	SB0120
478	2006	Cattle	Bovine	Mycobacterium bovis	Aquitaine	5-3-5-3-9-4-5-6	SB0120
479	2006	Cattle	Bovine	Mycobacterium bovis	Aquitaine	5-3-5-NA-9-4-6-6	SB0120
480	2006	Cattle	Bovine	Mycobacterium bovis	Aquitaine	5-3-5-3-9-4-5-6	SB0120
481	2006	Cattle	Bovine	Mycobacterium bovis	Aquitaine	5-3-5-NA-9-4-6-6	SB0120
482	2006	Cattle	Bovine	Mycobacterium bovis	Aquitaine	5-3-5-3-9-4-5-6	SB0120
483	2006	Cattle	Bovine	Mycobacterium bovis	Aquitaine	5-3-5-3-9-4-5-6	SB0120
484	2006	Cattle	Bovine	Mycobacterium bovis	Aquitaine	5-3-5-NA-9-4-6-6	SB0120
485	2006	Cattle	Bovine	Mycobacterium bovis	Aquitaine	5-3-5-NA-9-4-6-6	SB0120
486	2006	Cattle	Bovine	Mycobacterium bovis	Aquitaine	5-3-5-NA-9-4-6-6	SB0120
487	2006	Cattle	Bovine	Mycobacterium bovis	Aquitaine	5-3-5-NA-9-4-6-6	SB0120
488	2006	Cattle	Bovine	Mycobacterium bovis	Aquitaine	5-3-5-NA-9-4-6-6	SB0120
489	2006	Cattle	Bovine	Mycobacterium bovis	Aquitaine	5-3-5-3-9-4-5-6	SB0120
490	2006	Cattle	Bovine	Mycobacterium bovis	Aquitaine	5-3-5-3-8-4-5-6	SB0120
491	2006	Cattle	Bovine	Mycobacterium bovis	Aquitaine	5-3-5-NA-9-4-6-6	SB0120
492	2006	Cattle	Bovine	Mycobacterium bovis	Aquitaine	5-3-5-NA-9-4-5-6	SB0120
493	2006	Cattle	Bovine	Mycobacterium bovis	Aquitaine	5-3-5-NA-9-4-6-6	SB0120
494	2006	Cattle	Bovine	Mycobacterium bovis	Aquitaine	5-3-5-NA-9-4-6-6	SB0120
495	2006	Cattle	Bovine	Mycobacterium bovis	Aquitaine	5-3-5-NA-9-4-6-6	SB0120
496	2006	Cattle	Bovine	Mycobacterium bovis	Aquitaine	5-3-5-3-9-4-5-6	SB0120
497	2006	Cattle	Bovine	Mycobacterium bovis	Aquitaine	5-3-5-NA-9-4-6-6	SB0120
498	2006	Cattle	Bovine	Mycobacterium bovis	Aquitaine	5-3-5-3-9-4-5-6	SB0120
499	2006	Cattle	Bovine	Mycobacterium bovis	Aquitaine	5-3-5-NA-9-4-6-6	SB0120
500	2006	Cattle	Bovine	Mycobacterium bovis	Aquitaine	5-3-5-NA-9-4-6-6	SB0120
501	2006	Cattle	Bovine	Mycobacterium bovis	Aquitaine	5-3-5-NA-9-4-6-6	SB0120
502	2006	Cattle	Bovine	Mycobacterium bovis	Aquitaine	5-3-5-NA-9-4-6-6	SB0120
503	2006	Cattle	Bovine	Mycobacterium bovis	Aquitaine	5-3-5-3-9-4-5-6	SB0120
504	2006	Cattle	Bovine	Mycobacterium bovis	Aquitaine	5-3-5-3-9-4-5-6	SB0120
505	2006	Cattle	Bovine	Mycobacterium bovis	Aquitaine	5-3-5-NA-9-4-6-6	SB0120
506	2006	Cattle	Bovine	Mycobacterium bovis	Aquitaine	5-3-5-NA-9-4-6-6	SB0120
507	2006	Cattle	Bovine	Mycobacterium bovis	Aquitaine	5-3-5-3-9-4-5-6	SB0120
508	2006	Cattle	Bovine	Mycobacterium bovis	Aquitaine	5-3-5-NA-9-4-6-6	SB0120
509	2006	Cattle	Bovine	Mycobacterium bovis	Aquitaine	5-3-5-3-9-4-5-6	SB0120
510	2006	Cattle	Bovine	Mycobacterium bovis	Aquitaine	5-3-5-NA-9-4-6-6	SB0120
511	2006	Cattle	Bovine	Mycobacterium bovis	Aquitaine	5-3-5-NA-9-4-6-6	SB0120
512	2006	Cattle	Bovine	Mycobacterium bovis	Aquitaine	5-3-5-NA-9-4-6-6	SB0120
513	2006	Cattle	Bovine	Mycobacterium bovis	Aquitaine	NA-NA-NA-NA-NA-NA-NA-NA	SB0120
514	2006	Cattle	Bovine	Mycobacterium bovis	Aquitaine	5-3-5-NA-9-4-6-6	SB0120
515	2006	Cattle	Bovine	Mycobacterium bovis	Aquitaine	5-3-5-3-9-4-5-6	SB0120
516	2006	Cattle	Bovine	Mycobacterium bovis	FrancheComté	5-3-5-NA-9-4-6-6	SB0120
517	2006	Cattle	Bovine	Mycobacterium bovis	LanguedocRoussillon	6-5-5-3-11-2-5s-8	SB0825
518	2006	Cattle	Bovine	Mycobacterium bovis	LanguedocRoussillon	6-3-5-3-11-2-5s-8	SB0825
519	2006	Cattle	Bovine	Mycobacterium bovis	LanguedocRoussillon	6-3-5-3-11-2-5s-8	SB0825
520	2006	Cattle	Bovine	Mycobacterium bovis	LanguedocRoussillon	NA-NA-NA-NA-NA-NA-NA-NA	SB0825
521	2006	Cattle	Bovine	Mycobacterium bovis	LanguedocRoussillon	6-3-5-3-11-2-5s-8	SB0825
522	2006	Cattle	Bovine	Mycobacterium bovis	LanguedocRoussillon	6-3-5-3-11-2-5s-8	SB0825
523	2006	Cattle	Bovine	Mycobacterium bovis	LanguedocRoussillon	6-5-5-3-NA-2-5s-NA	SB0825
524	2006	Cattle	Bovine	Mycobacterium bovis	LanguedocRoussillon	6-5-5-3-10-2-5s-8	SB0825
525	2006	Cattle	Bovine	Mycobacterium bovis	LanguedocRoussillon	6-5-5-3-10-2-5s-8	SB0825
526	2006	Cattle	Bovine	Mycobacterium bovis	LanguedocRoussillon	6-5-5-3-NA-2-5s-8	SB0825
527	2006	Cattle	Bovine	Mycobacterium bovis	MidiPyrennees	5-2-5-3-8-2-5-7	SB0120
528	2006	Cattle	Bovine	Mycobacterium bovis	MidiPyrennees	5-2-5-NA-8-2-5-7	SB0121
529	2006	Cattle	Bovine	Mycobacterium bovis	LanguedocRoussillon	6-NA-5-3-11-2-5s-8	SB0827
530	2006	Cattle	Bovine	Mycobacterium bovis	LanguedocRoussillon	6-3-5-3-11-2-4s-7	SB0825
531	2006	Cattle	Bovine	Mycobacterium bovis	LanguedocRoussillon	6-3-5-3-11-2-4s-8	SB0825
532	2006	Cattle	Bovine	Mycobacterium bovis	LanguedocRoussillon	6-5-5-3-NA-2-5s-8	SB0827
533	2006	Cattle	Bovine	Mycobacterium bovis	LanguedocRoussillon	6-5-5-3-11-2-5s-7	SB0825
534	2006	Cattle	Bovine	Mycobacterium bovis	LanguedocRoussillon	6-5-5-3-11-2-5s-7	SB0825
535	2006	Cattle	Bovine	Mycobacterium bovis	LanguedocRoussillon	6-5-5-3-11-2-5s-5	SB0825
536	2006	Cattle	Bovine	Mycobacterium bovis	LanguedocRoussillon	6-5-5-3-NA-2-5s-8	SB0827
537	2006	Cattle	Bovine	Mycobacterium bovis	LanguedocRoussillon	6-5-5-3-11-2-5s-8	SB0825
538	2006	Cattle	Bovine	Mycobacterium bovis	LanguedocRoussillon	6-5-5-3-11-2-5s-8	SB0827
539	2006	Cattle	Bovine	Mycobacterium bovis	LanguedocRoussillon	6-5-5-3-11-2-5s-8	SB0825
540	2006	Cattle	Bovine	Mycobacterium bovis	Aquitaine	6-4-5-3-10-3-5-3	SB0867
541	2006	Cattle	Bovine	Mycobacterium bovis	Aquitaine	3-6-5-2-9-3-4-6	SB0819
542	2006	Cattle	Bovine	Mycobacterium bovis	Aquitaine	6-5-5-3-11-2-5s-8	SB0821
543	2006	Cattle	Bovine	Mycobacterium bovis	Aquitaine	5-2-5-NA-8-2-5-6	SB0121
544	2006	Cattle	Bovine	Mycobacterium bovis	MidiPyrennees	6-4-5-2-8-2-4-7	SB0999
545	2006	Cattle	Bovine	Mycobacterium bovis	MidiPyrennees	6-4-5-2-8-2-4-7	SB0999
546	2006	Cattle	Bovine	Mycobacterium bovis	Aquitaine	6-5-5-3-11-2-5s-6	SB0821
547	2006	Cattle	Bovine	Mycobacterium bovis	PaysDeLaLoire	5-4-3-3-10-2-5-7	SB0837
548	2006	Cattle	Bovine	Mycobacterium bovis	PaysDeLaLoire	5-4-3-3-10-2-5-7	SB0837
549	2006	Cattle	Bovine	Mycobacterium bovis	PaysDeLaLoire	4-5-5-3-9-4-6-8	SB0134
550	2006	Cattle	Bovine	Mycobacterium bovis	PaysDeLaLoire	4-5-5-NA-9-3-7-6	SB0134
551	2006	Cattle	Bovine	Mycobacterium bovis	PaysDeLaLoire	NA-NA-NA-NA-NA-NA-NA-NA	SB0136
552	2006	Cattle	Bovine	Mycobacterium bovis	NordPasDeCalais	4-5-5-3-11-2-5s-8	SB0821
553	2006	Cattle	Bovine	Mycobacterium bovis	Aquitaine	6-5-5-3-11-2-5s-8	SB0821
554	2006	Cattle	Bovine	Mycobacterium bovis	Aquitaine	6-5-5-3-11-2-5s-8	SB0821
555	2006	Cattle	Bovine	Mycobacterium bovis	Aquitaine	NA-NA-NA-NA-NA-NA-NA-NA	SB0821
556	2006	Cattle	Bovine	Mycobacterium bovis	Aquitaine	4-5-5-3-10-3-2-9	SB0120
557	2006	Cattle	Bovine	Mycobacterium bovis	Aquitaine	4-5-NA-3-10-3-2-9	SB0120
558	2006	Cattle	Bovine	Mycobacterium bovis	Aquitaine	4-3-4-2-8-3-5-9	SB0120
559	2006	Cattle	Bovine	Mycobacterium bovis	Aquitaine	6-5-5-3-11-2-5s-NA	SB0821
560	2006	Cattle	Bovine	Mycobacterium bovis	Aquitaine	6-5-5-3-11-2-5s-8	SB0821
561	2006	Cattle	Bovine	Mycobacterium bovis	Aquitaine	6-5-5-3-11-2-5s-8	SB0821
562	2006	Cattle	Bovine	Mycobacterium bovis	Aquitaine	NA-NA-NA-NA-NA-NA-NA-NA	SB0821
563	2006	Cattle	Bovine	Mycobacterium bovis	FrancheComté	5-3-5-NA-9-4-6-6	SB0120
564	2006	Cattle	Bovine	Mycobacterium bovis	Bourgogne	9-3-5-4-9-2-5s-5	SB0946
565	2006	Cattle	Bovine	Mycobacterium bovis	HauteNormandie	7-4-5-3-10-4-5-15	SB0134
566	2006	Cattle	Bovine	Mycobacterium bovis	HauteNormandie	7-4-5-NA-10-3-6-8	SB0134
567	2006	Cattle	Bovine	Mycobacterium bovis	HauteNormandie	7-4-5-NA-10-3-6-8	SB0134
568	2006	Cattle	Bovine	Mycobacterium bovis	HauteNormandie	7-4-5-NA-10-3-6-8	SB0134
569	2006	Cattle	Bovine	Mycobacterium bovis	HauteNormandie	7-4-5-NA-10-3-6-8	SB0134
570	2006	Cattle	Bovine	Mycobacterium bovis	HauteNormandie	7-4-5-NA-10-3-6-8	SB0134
571	2006	Cattle	Bovine	Mycobacterium bovis	HauteNormandie	7-4-5-3-10-4-5-10	SB0134
572	2006	Cattle	Bovine	Mycobacterium bovis	PoitouCharentes	2-5-5-2-9-3-5-5	SB0852
573	2006	Cattle	Bovine	Mycobacterium bovis	PoitouCharentes	6-4-3-NA-11-2-5-7	SB0121
574	2006	Cattle	Bovine	Mycobacterium bovis	PoitouCharentes	6-4-3-3-11-2-5-7	SB0121
575	2006	Cattle	Bovine	Mycobacterium bovis	PoitouCharentes	6-4-3-3-11-2-5-7	SB0121
576	2006	Cattle	Bovine	Mycobacterium bovis	Limousin	5-3-5-NA-9-4-6-6	SB0120
577	2006	Cattle	Bovine	Mycobacterium bovis	Limousin	5-3-5-3-9-4-5-6	SB0120
578	2006	Cattle	Bovine	Mycobacterium bovis	Limousin	5-3-5-3-9-4-5-6	SB0120
579	2007	Cattle	Bovine	Mycobacterium bovis	FrancheComté	6-5-5-3-6-4-5-6	SB0134
580	2007	Cattle	Bovine	Mycobacterium bovis	FrancheComté	6-5-5-3-6-4-5-6	SB0134
581	2007	Cattle	Bovine	Mycobacterium bovis	IleDeFrance	6-5-5-3-6-4-5-6	SB0821
582	2007	Cattle	Bovine	Mycobacterium bovis	IleDeFrance	6-5-5-3-6-4-5-6	SB0821
583	2007	Cattle	Bovine	Mycobacterium bovis	PACA	6-4-3-3-11-2-5-7	SB0339
584	2007	Cattle	Bovine	Mycobacterium bovis	PACA	5-5-5-3-11-2-5s-8	SB0827
585	2007	Cattle	Bovine	Mycobacterium bovis	PACA	6-5-5-3-11-2-5s-8	SB0825
586	2007	Cattle	Bovine	Mycobacterium bovis	BasseNormandie	7-4-5-3-10-4-5-10	SB0134
587	2007	Cattle	Bovine	Mycobacterium bovis	Limousin	6-4-3-3-11-2-5-7	SB0341
588	2007	Cattle	Bovine	Mycobacterium bovis	Limousin	5-3-5-3-NA-4-5-6	SB0120
589	2007	Cattle	Bovine	Mycobacterium bovis	Bourgogne	6-4-5-NA-6-4-4-5	SB0134
590	2007	Cattle	Bovine	Mycobacterium bovis	Bourgogne	6-4-5-3-6-4-3-6	SB0134
591	2007	Cattle	Bovine	Mycobacterium bovis	Bourgogne	6-4-5-NA-6-4-4-6	SB0134
592	2007	Cattle	Bovine	Mycobacterium bovis	Bourgogne	6-4-5-3-6-4-3-6	SB0134
593	2007	Cattle	Bovine	Mycobacterium bovis	Bourgogne	6-4-5-3-6-4-3-6	SB0134
594	2007	Cattle	Bovine	Mycobacterium bovis	Bourgogne	5-5-4-3-11-4-5-6	SB0120
595	2007	Cattle	Bovine	Mycobacterium bovis	Bourgogne	5-5-4-3-11-4-5-6	SB0120
596	2007	Cattle	Bovine	Mycobacterium bovis	Bourgogne	5-5-4-3-11-4-5-6	SB0120
597	2007	Cattle	Bovine	Mycobacterium bovis	Bourgogne	6-4-5-NA-6-4-4-6	SB0134
598	2007	Cattle	Bovine	Mycobacterium bovis	Bourgogne	6-4-5-3-6-4-3-6	SB0134
599	2007	Cattle	Bovine	Mycobacterium bovis	Bourgogne	5-5-4-3-11-4-5-6	SB0120
600	2007	Cattle	Bovine	Mycobacterium bovis	Bourgogne	5-5-4-3-11-4-5-6	SB0120
601	2007	Cattle	Bovine	Mycobacterium bovis	Bourgogne	5-5-4-3-11-4-5-6	SB0120
602	2007	Cattle	Bovine	Mycobacterium bovis	Bourgogne	5-5-4-3-11-4-5-6	SB0120
603	2007	Cattle	Bovine	Mycobacterium bovis	Bourgogne	5-5-4-3-11-4-5-6	SB0120
604	2007	Cattle	Bovine	Mycobacterium bovis	Aquitaine	5-3-5-3-9-4-5-6	SB0120
605	2007	Cattle	Bovine	Mycobacterium bovis	Aquitaine	5-3-5-3-9-4-5-6	SB0120
606	2007	Cattle	Bovine	Mycobacterium bovis	Aquitaine	5-3-5-3-9-4-5-6	SB0120
607	2007	Cattle	Bovine	Mycobacterium bovis	Aquitaine	5-3-5-3-9-4-5-6	SB0120
608	2007	Cattle	Bovine	Mycobacterium bovis	Aquitaine	5-3-5-3-9-4-5-6	SB0120
609	2007	Cattle	Bovine	Mycobacterium bovis	Aquitaine	5-3-5-3-9-4-5-6	SB0120
610	2007	Cattle	Bovine	Mycobacterium bovis	Aquitaine	5-3-5-3-9-4-5-6	SB0120
611	2007	Cattle	Bovine	Mycobacterium bovis	Aquitaine	5-3-5-3-9-4-5-6	SB0120
612	2007	Cattle	Bovine	Mycobacterium bovis	Aquitaine	5-3-5-3-9-4-5-6	SB0120
613	2007	Cattle	Bovine	Mycobacterium bovis	Aquitaine	5-3-5-3-9-4-5-6	SB0120
614	2007	Cattle	Bovine	Mycobacterium bovis	Aquitaine	5-3-5-3-9-4-5-6	SB0120
615	2007	Cattle	Bovine	Mycobacterium bovis	Aquitaine	5-3-5-3-9-4-5-6	SB0134
616	2007	Cattle	Bovine	Mycobacterium bovis	Aquitaine	5-3-5-3-9-4-5-6	SB0120
617	2007	Cattle	Bovine	Mycobacterium bovis	Aquitaine	5-3-5-3-9-4-5-6	SB0120
618	2007	Cattle	Bovine	Mycobacterium bovis	Aquitaine	5-3-5-3-9-4-5-6	SB0120
619	2007	Cattle	Bovine	Mycobacterium bovis	Aquitaine	5-3-5-3-9-4-5-6	SB0120
620	2007	Cattle	Bovine	Mycobacterium bovis	Aquitaine	5-3-5-3-9-4-5-6	SB0120
621	2007	Cattle	Bovine	Mycobacterium bovis	Aquitaine	5-3-5-3-9-4-5-6	SB0120
622	2007	Cattle	Bovine	Mycobacterium bovis	Aquitaine	5-3-5-3-9-4-5-6	SB0120
623	2007	Cattle	Bovine	Mycobacterium bovis	Aquitaine	5-3-5-3-9-4-5-6	SB0120
624	2007	Cattle	Bovine	Mycobacterium bovis	Aquitaine	5-3-5-3-9-4-5-6	SB0120
625	2007	Cattle	Bovine	Mycobacterium bovis	Aquitaine	5-3-5-3-9-4-5-6	SB0120
626	2007	Cattle	Bovine	Mycobacterium bovis	Aquitaine	5-3-5-3-9-4-5-6	SB0120
627	2007	Cattle	Bovine	Mycobacterium bovis	Aquitaine	5-3-5-3-9-4-5-6	SB0120
628	2007	Cattle	Bovine	Mycobacterium bovis	Aquitaine	5-3-5-3-9-4-5-6	SB0120
629	2007	Cattle	Bovine	Mycobacterium bovis	HauteNormandie	7-4-5-3-10-4-5-10	SB0134
630	2007	Cattle	Bovine	Mycobacterium bovis	LanguedocRoussillon	6-3-5-3-11-2-4s-7	SB0825
631	2007	Cattle	Bovine	Mycobacterium bovis	LanguedocRoussillon	6-3-5-3-11-2-4s-7	SB0825
632	2007	Cattle	Bovine	Mycobacterium bovis	LanguedocRoussillon	8-5-5-3-11-2-5s-8	SB0827
633	2007	Cattle	Bovine	Mycobacterium bovis	LanguedocRoussillon	6-5-5-3-11-2-5s-8	SB0827
634	2007	Cattle	Bovine	Mycobacterium bovis	LanguedocRoussillon	8-5-5-3-11-2-5s-8	SB0827
635	2007	Cattle	Bovine	Mycobacterium bovis	LanguedocRoussillon	NA-5-5-3-11-2-5s-8	SB0827
636	2007	Cattle	Bovine	Mycobacterium bovis	LanguedocRoussillon	8-5-5-3-11-2-5s-8	SB0827
637	2007	Cattle	Bovine	Mycobacterium bovis	LanguedocRoussillon	8-5-5-3-11-2-5s-10	SB0827
638	2007	Cattle	Bovine	Mycobacterium bovis	MidiPyrennees	6-5-5-3-6-4-5-6	SB0134
639	2007	Cattle	Bovine	Mycobacterium bovis	MidiPyrennees	7-5-5-3-11-4-2-8	SB0140
640	2007	Cattle	Bovine	Mycobacterium bovis	Aquitaine	5-2-5-3-8-2-5-6	SB0120
641	2007	Cattle	Bovine	Mycobacterium bovis	Aquitaine	5-2-5-3-8-2-5-6	SB0120
642	2007	Cattle	Bovine	Mycobacterium bovis	Aquitaine	5-2-5-NA-8-2-5-6	SB0121
643	2007	Cattle	Bovine	Mycobacterium bovis	Aquitaine	5-2-5-NA-8-2-5-6	SB0121
644	2007	Cattle	Bovine	Mycobacterium bovis	Aquitaine	5-2-5-NA-8-2-5-6	SB0121
645	2007	Cattle	Bovine	Mycobacterium bovis	LanguedocRoussillon	6-5-5-3-11-2-5s-8	SB0827
646	2007	Cattle	Bovine	Mycobacterium bovis	LanguedocRoussillon	6-5-5-3-NA-2-5s-8	SB0827
647	2007	Cattle	Bovine	Mycobacterium bovis	LanguedocRoussillon	6-5-5-3-NA-2-5s-8	SB0827
648	2007	Cattle	Bovine	Mycobacterium bovis	LanguedocRoussillon	6-5-5-3-NA-2-5s-8	SB0827
649	2007	Cattle	Bovine	Mycobacterium bovis	LanguedocRoussillon	6-5-5-3-NA-2-5s-8	SB0827
650	2007	Cattle	Bovine	Mycobacterium bovis	LanguedocRoussillon	6-5-5-3-11-2-5s-8	SB0827
651	2007	Cattle	Bovine	Mycobacterium bovis	LanguedocRoussillon	6-5-5-3-11-2-5s-8	SB0827
652	2007	Cattle	Bovine	Mycobacterium bovis	LanguedocRoussillon	6-5-5-3-11-2-5s-8	SB0827
653	2007	Cattle	Bovine	Mycobacterium bovis	LanguedocRoussillon	6-5-5-3-11-2-5s-8	SB0827
654	2007	Cattle	Bovine	Mycobacterium bovis	LanguedocRoussillon	6-5-5-3-11-2-5s-8	SB0827
655	2007	Cattle	Bovine	Mycobacterium bovis	LanguedocRoussillon	6-5-5-3-NA-2-5s-8	SB0827
656	2007	Cattle	Bovine	Mycobacterium bovis	Bretagne	6-5-5-3-11-2-5s-8	SB0827
657	2007	Cattle	Bovine	Mycobacterium bovis	Bretagne	5-3-5-3-9-4-5-6	SB0120
658	2007	Cattle	Bovine	Mycobacterium bovis	RhoneAlpes	4-5-5-3-11-3-5-8	SB0120
659	2007	Cattle	Bovine	Mycobacterium bovis	Aquitaine	NA-NA-NA-NA-NA-NA-NA-NA	SB0821
660	2007	Cattle	Bovine	Mycobacterium bovis	Aquitaine	6-5-5-NA-11-2-5s-8	SB0821
661	2007	Cattle	Bovine	Mycobacterium bovis	Aquitaine	6-5-5-3-11-2-5s-8	SB0821
662	2007	Cattle	Bovine	Mycobacterium bovis	Aquitaine	6-4-5-3-10-3-5-3	SB0867
663	2007	Cattle	Bovine	Mycobacterium bovis	Aquitaine	3-6-5-2-9-3-4-6	SB1217
664	2007	Cattle	Bovine	Mycobacterium bovis	Aquitaine	6-2-4-3-11-2-5-8	SB0120
665	2007	Cattle	Bovine	Mycobacterium bovis	Aquitaine	5-2-5-3-8-2-5-6	SB0120
666	2007	Cattle	Bovine	Mycobacterium bovis	Aquitaine	5-2-5-3-8-2-5-6	SB0121
667	2007	Cattle	Bovine	Mycobacterium bovis	RhoneAlpes	4-5-NA-3-11-2-5-6	SB0120
668	2007	Cattle	Bovine	Mycobacterium bovis	RhoneAlpes	4-5-5-3-11-2-5-6	SB0120
669	2007	Cattle	Bovine	Mycobacterium bovis	MidiPyrennees	6-4-5-2-8-2-4-7	SB0999
670	2007	Cattle	Bovine	Mycobacterium bovis	MidiPyrennees	5-2-5-NA-8-2-4-6	SB0121
671	2007	Cattle	Bovine	Mycobacterium bovis	Aquitaine	6-5-5-3-11-2-5s-6	SB0823
672	2007	Cattle	Bovine	Mycobacterium bovis	Aquitaine	6-5-5-3-11-2-5s-6	SB0823
673	2007	Cattle	Bovine	Mycobacterium bovis	Aquitaine	6-5-5-3-11-2-5s-8	SB0821
674	2007	Cattle	Bovine	Mycobacterium bovis	Aquitaine	6-5-5-3-11-2-5s-8	SB0821
675	2007	Cattle	Bovine	Mycobacterium bovis	Aquitaine	NA-NA-NA-NA-NA-NA-NA-NA	SB0821
676	2007	Cattle	Bovine	Mycobacterium bovis	Aquitaine	6-5-5-3-11-2-5s-8	SB0821
677	2007	Cattle	Bovine	Mycobacterium bovis	Aquitaine	6-5-5-3-11-2-5s-8	SB0821
678	2007	Cattle	Bovine	Mycobacterium bovis	Aquitaine	6-5-5-3-11-2-5s-8	SB0821
679	2007	Cattle	Bovine	Mycobacterium bovis	Aquitaine	5-2-5-3-8-2-5-6	SB0120
680	2007	Cattle	Bovine	Mycobacterium bovis	Aquitaine	6-5-5-3-11-2-5s-8	SB0821
681	2007	Cattle	Bovine	Mycobacterium bovis	Aquitaine	6-5-5-3-11-2-5s-8	SB0821
682	2007	Cattle	Bovine	Mycobacterium bovis	Aquitaine	6-5-5-3-11-2-5s-8	SB0821
683	2007	Cattle	Bovine	Mycobacterium bovis	Aquitaine	6-5-5-3-11-2-5s-8	SB0821
684	2007	Cattle	Bovine	Mycobacterium bovis	Aquitaine	6-7-3-3-10-2-7s-9	SB0928
685	2007	Cattle	Bovine	Mycobacterium bovis	MidiPyrennees	5-2-5-3-8-2-4-6	SB0120
686	2007	Cattle	Bovine	Mycobacterium bovis	MidiPyrennees	7-4-5-NA-10-4-5-10	SB0121
687	2007	Cattle	Bovine	Mycobacterium bovis	PoitouCharentes	6-4-3-3-11-2-5-7	SB0120
688	2007	Cattle	Bovine	Mycobacterium bovis	PoitouCharentes	6-4-3-NA-11-2-5-7	SB0121
689	2007	Cattle	Bovine	Mycobacterium bovis	PoitouCharentes	6-4-3-3-11-2-5-7	SB0121
690	2007	Cattle	Bovine	Mycobacterium bovis	PoitouCharentes	6-4-3-3-11-2-5-7	SB0121
691	2007	Cattle	Bovine	Mycobacterium bovis	Limousin	5-3-5-3-9-4-5-6	SB0120
692	2007	Cattle	Bovine	Mycobacterium bovis	Limousin	5-3-5-NA-9-4-6-6	SB0120
693	2007	Cattle	Bovine	Mycobacterium bovis	Aquitaine	6-5-5-3-11-2-5s-8	SB0821
694	2008	Cattle	Bovine	Mycobacterium bovis	ChampagneArdennes	5-4-5-3-11-2-2-9	SB0121
695	2008	Cattle	Bovine	Mycobacterium bovis	PACA	6-5-5-3-11-2-5s-8	SB0825
696	2008	Cattle	Bovine	Mycobacterium bovis	PACA	6-5-5-3-11-2-5s-8	SB0825
697	2008	Cattle	Bovine	Mycobacterium bovis	PACA	6-4-3-3-11-2-5-6	SB0121
698	2008	Cattle	Bovine	Mycobacterium bovis	PACA	6-5-5-3-10-2-5s-8	SB0825
699	2008	Cattle	Bovine	Mycobacterium bovis	PACA	6-5-5-3-10-2-5s-8	SB0825
700	2008	Cattle	Bovine	Mycobacterium bovis	PoitouCharentes	5-3-5-3-9-4-5-6	SB0120
701	2008	Cattle	Bovine	Mycobacterium bovis	Centre	6-4-3-3-11-2-5-7	SB0341
702	2008	Cattle	Bovine	Mycobacterium bovis	Bourgogne	6-4-5-3-6-4-3-6	SB0134
703	2008	Cattle	Bovine	Mycobacterium bovis	Bourgogne	6-4-5-NA-6-4-4-6	SB0134
704	2008	Cattle	Bovine	Mycobacterium bovis	Bourgogne	5-5-4-3-11-4-5-6	SB0120
705	2008	Cattle	Bovine	Mycobacterium bovis	Bourgogne	5-5-4-3-11-4-5-6	SB0120
706	2008	Cattle	Bovine	Mycobacterium bovis	Bourgogne	5-5-4-3-11-4-5-6	SB0120
707	2008	Cattle	Bovine	Mycobacterium bovis	Bourgogne	5-5-4-3-11-4-5-6	SB0120
708	2008	Cattle	Bovine	Mycobacterium bovis	Bourgogne	5-5-4-3-11-4-5-6	SB0120
709	2008	Cattle	Bovine	Mycobacterium bovis	Bourgogne	5-5-4-3-11-4-5-6	SB0120
710	2008	Cattle	Bovine	Mycobacterium bovis	Bourgogne	5-5-4-3-11-4-5-6	SB0120
711	2008	Cattle	Bovine	Mycobacterium bovis	Bourgogne	5-5-4-3-11-4-5-6	SB0120
712	2008	Cattle	Bovine	Mycobacterium bovis	Bourgogne	5-5-4-3-11-4-5-6	SB0120
713	2008	Cattle	Bovine	Mycobacterium bovis	Bourgogne	5-5-4-3-11-4-5-6	SB0120
714	2008	Cattle	Bovine	Mycobacterium bovis	Bourgogne	5-5-4-3-11-4-5-6	SB0120
715	2008	Cattle	Bovine	Mycobacterium bovis	Bourgogne	5-5-4-3-11-4-5-6	SB0120
716	2008	Cattle	Bovine	Mycobacterium bovis	Bourgogne	5-5-4-3-11-4-5-6	SB0120
717	2008	Cattle	Bovine	Mycobacterium bovis	Bourgogne	5-5-4-3-11-4-5-6	SB0950
718	2008	Cattle	Bovine	Mycobacterium bovis	Bourgogne	5-5-4-3-11-4-5-6	SB0120
719	2008	Cattle	Bovine	Mycobacterium bovis	Bourgogne	5-5-4-3-11-4-5-6	SB0120
720	2008	Cattle	Bovine	Mycobacterium bovis	Bourgogne	9-3-5-4-9-2-5s-5	SB0946
721	2008	Cattle	Bovine	Mycobacterium bovis	Bourgogne	5-5-4-3-11-4-5-6	SB0120
722	2008	Cattle	Bovine	Mycobacterium bovis	Bourgogne	5-5-4-3-11-4-5-6	SB0120
723	2008	Cattle	Bovine	Mycobacterium bovis	Bourgogne	5-5-4-3-11-4-5-6	SB0120
724	2008	Cattle	Bovine	Mycobacterium bovis	Bourgogne	5-5-4-3-11-4-5-6	SB0120
725	2008	Cattle	Bovine	Mycobacterium bovis	Bourgogne	5-5-4-3-11-4-5-6	SB0120
726	2008	Cattle	Bovine	Mycobacterium bovis	Bourgogne	5-5-4-3-11-4-5-6	SB0120
727	2008	Cattle	Bovine	Mycobacterium bovis	Bourgogne	5-5-4-3-11-4-5-6	SB0120
728	2008	Cattle	Bovine	Mycobacterium bovis	Bourgogne	5-5-4-3-11-4-5-6	SB0120
729	2008	Cattle	Bovine	Mycobacterium bovis	Bourgogne	5-5-4-3-11-4-5-6	SB0120
730	2008	Cattle	Bovine	Mycobacterium bovis	Bourgogne	5-5-4-3-11-4-5-6	SB0120
731	2008	Cattle	Bovine	Mycobacterium bovis	Bourgogne	5-5-4-3-11-4-5-6	SB0120
732	2008	Cattle	Bovine	Mycobacterium bovis	Bourgogne	5-5-4-3-11-4-5-5	SB0120
733	2008	Cattle	Bovine	Mycobacterium bovis	Aquitaine	5-3-5-3-9-4-5-6	SB0120
734	2008	Cattle	Bovine	Mycobacterium bovis	Aquitaine	6-4-5-2-8-2-4-7	SB0999
735	2008	Cattle	Bovine	Mycobacterium bovis	Aquitaine	5-3-5-3-9-4-5-6	SB0120
736	2008	Cattle	Bovine	Mycobacterium bovis	Aquitaine	5-3-5-3-9-4-5-6	SB0120
737	2008	Cattle	Bovine	Mycobacterium bovis	Aquitaine	5-3-5-3-9-4-5-6	SB0120
738	2008	Cattle	Bovine	Mycobacterium bovis	Aquitaine	5-3-5-3-9-4-5-6	SB0120
739	2008	Cattle	Bovine	Mycobacterium bovis	Aquitaine	5-3-5-3-9-4-5-6	SB0120
740	2008	Cattle	Bovine	Mycobacterium bovis	Aquitaine	5-3-5-3-9-4-5-6	SB0120
741	2008	Cattle	Bovine	Mycobacterium bovis	Aquitaine	5-3-5-3-9-4-5-6	SB0120
742	2008	Cattle	Bovine	Mycobacterium bovis	Aquitaine	5-3-5-3-9-4-5-6	SB0120
743	2008	Cattle	Bovine	Mycobacterium bovis	Aquitaine	5-3-5-3-9-4-5-6	SB0120
744	2008	Cattle	Bovine	Mycobacterium bovis	Aquitaine	5-3-5-3-9-4-5-6	SB0120
745	2008	Cattle	Bovine	Mycobacterium bovis	Aquitaine	5-3-5-3-9-4-5-6	SB0120
746	2008	Cattle	Bovine	Mycobacterium bovis	Aquitaine	5-3-5-3-9-4-5-6	SB0120
747	2008	Cattle	Bovine	Mycobacterium bovis	Aquitaine	5-3-5-3-9-4-5-6	SB0120
748	2008	Cattle	Bovine	Mycobacterium bovis	Aquitaine	5-5-6-3-11-2-5-6	SB0828
749	2008	Cattle	Bovine	Mycobacterium bovis	Aquitaine	5-5-6-3-11-2-5-6	SB0828
750	2008	Cattle	Bovine	Mycobacterium bovis	Aquitaine	6-5-5-3-6-4-5-6	SB0134
751	2008	Cattle	Bovine	Mycobacterium bovis	Aquitaine	5-3-5-3-9-4-5-6	SB0120
752	2008	Cattle	Bovine	Mycobacterium bovis	Bretagne	6-4-5-NA-11-2-5-7	SB0121
753	2008	Cattle	Bovine	Mycobacterium bovis	Bretagne	6-4-5-NA-11-2-5-7	SB0121
754	2008	Cattle	Bovine	Mycobacterium bovis	Bretagne	6-4-5-3-11-2-5-7	SB0121
755	2008	Cattle	Bovine	Mycobacterium bovis	LanguedocRoussillon	4-5-5-1-11-3-5-6	SB0948
756	2008	Cattle	Bovine	Mycobacterium bovis	LanguedocRoussillon	4-5-5-1-11-3-5-6	SB0948
757	2008	Cattle	Bovine	Mycobacterium bovis	LanguedocRoussillon	8-5-5-3-11-2-5s-8	SB0827
758	2008	Cattle	Bovine	Mycobacterium bovis	LanguedocRoussillon	6-3-5-3-11-2-5s-8	SB0825
759	2008	Cattle	Bovine	Mycobacterium bovis	LanguedocRoussillon	6-3-5-3-11-2-5s-8	SB0825
760	2008	Cattle	Bovine	Mycobacterium bovis	LanguedocRoussillon	6-5-5-3-11-2-5s-8	SB0825
761	2008	Cattle	Bovine	Mycobacterium bovis	LanguedocRoussillon	6-5-5-3-11-2-5s-8	SB0827
762	2008	Cattle	Bovine	Mycobacterium bovis	LanguedocRoussillon	6-5-5-3-11-2-5s-NA	SB0827
763	2008	Cattle	Bovine	Mycobacterium bovis	LanguedocRoussillon	6-5-5-3-11-2-5s-8	SB0825
764	2008	Cattle	Bovine	Mycobacterium bovis	LanguedocRoussillon	8-5-5-3-11-2-5s-8	SB0827
765	2008	Cattle	Bovine	Mycobacterium bovis	MidiPyrennees	6-5-5-3-6-4-5-6	SB0134
766	2008	Cattle	Bovine	Mycobacterium bovis	MidiPyrennees	6-5-5-3-6-4-5-6	SB0134
767	2008	Cattle	Bovine	Mycobacterium bovis	LanguedocRoussillon	6-5-5-3-11-2-5s-8	SB0825
768	2008	Cattle	Bovine	Mycobacterium bovis	LanguedocRoussillon	6-5-5-3-11-2-5s-8	SB0825
769	2008	Cattle	Bovine	Mycobacterium bovis	LanguedocRoussillon	6-5-5-3-11-2-5s-8	SB0825
770	2008	Cattle	Bovine	Mycobacterium bovis	LanguedocRoussillon	6-5-5-3-11-2-5s-8	SB0825
771	2008	Cattle	Bovine	Mycobacterium bovis	LanguedocRoussillon	6-5-5-3-11-2-5s-8	SB0825
772	2008	Cattle	Bovine	Mycobacterium bovis	LanguedocRoussillon	6-5-5-3-NA-2-5s-8	SB0827
773	2008	Cattle	Bovine	Mycobacterium bovis	RhoneAlpes	9-3-5-4-9-2-5s-5	SB0946
774	2008	Cattle	Bovine	Mycobacterium bovis	RhoneAlpes	9-3-5-4-9-2-5s-5	SB0946
775	2008	Cattle	Bovine	Mycobacterium bovis	RhoneAlpes	9-3-5-4-9-2-5s-5	SB0946
776	2008	Cattle	Bovine	Mycobacterium bovis	RhoneAlpes	9-3-5-4-9-2-5s-5	SB0946
777	2008	Cattle	Bovine	Mycobacterium bovis	RhoneAlpes	9-3-5-4-9-2-5s-5	SB0946
778	2008	Cattle	Bovine	Mycobacterium bovis	RhoneAlpes	9-3-5-4-9-2-5s-5	SB0946
779	2008	Cattle	Bovine	Mycobacterium bovis	Aquitaine	6-5-5-3-11-2-4s-8	SB0827
780	2008	Cattle	Bovine	Mycobacterium bovis	Aquitaine	6-5-5-3-11-2-4s-8	SB0827
781	2008	Cattle	Bovine	Mycobacterium bovis	Aquitaine	5-3-5-3-11-2-5-6	SB0120
782	2008	Cattle	Bovine	Mycobacterium bovis	Aquitaine	3-6-5-2-9-3-4-6	SB0853
783	2008	Cattle	Bovine	Mycobacterium bovis	Aquitaine	3-6-5-2-9-3-4-6	SB0853
784	2008	Cattle	Bovine	Mycobacterium bovis	Aquitaine	3-6-5-2-9-3-4-6	SB0853
785	2008	Cattle	Bovine	Mycobacterium bovis	Aquitaine	6-5-5-3-11-2-5s-8	SB0821
786	2008	Cattle	Bovine	Mycobacterium bovis	Aquitaine	3-6-5-2-9-3-4-6	SB0853
787	2008	Cattle	Bovine	Mycobacterium bovis	Aquitaine	3-6-5-2-9-3-4-6	SB0853
788	2008	Cattle	Bovine	Mycobacterium bovis	Aquitaine	3-6-5-2-9-3-4-6	SB0853
789	2008	Cattle	Bovine	Mycobacterium bovis	Aquitaine	6-5-5-3-11-2-5s-8	SB0825
790	2008	Cattle	Bovine	Mycobacterium bovis	PaysDeLaLoire	6-4-5-2-8-2-4-7	SB0999
791	2008	Cattle	Bovine	Mycobacterium bovis	MidiPyrennees	6-4-5-2-8-2-4-7	SB0999
792	2008	Cattle	Bovine	Mycobacterium bovis	MidiPyrennees	6-4-5-2-8-2-4-7	SB0999
793	2008	Cattle	Bovine	Mycobacterium bovis	Aquitaine	5-2-5-3-8-2-4-11	SB0121
794	2008	Cattle	Bovine	Mycobacterium bovis	PaysDeLaLoire	6-5-5-3-11-2-5s-8	SB0821
795	2008	Cattle	Bovine	Mycobacterium bovis	BasseNormandie	3-5-5-3-10-4-5-5	SB0134
796	2008	Cattle	Bovine	Mycobacterium bovis	Aquitaine	6-5-5-3-11-2-5s-8	SB0821
797	2008	Cattle	Bovine	Mycobacterium bovis	Aquitaine	5-4-5-3-10-2-5s-11	SB0818
798	2008	Cattle	Bovine	Mycobacterium bovis	Aquitaine	6-5-5-3-11-2-5s-8	SB0821
799	2008	Cattle	Bovine	Mycobacterium bovis	Aquitaine	6-5-5-3-11-2-4s-7	SB0832
800	2008	Cattle	Bovine	Mycobacterium bovis	Aquitaine	6-5-5-3-11-2-5s-8	SB0821
801	2008	Cattle	Bovine	Mycobacterium bovis	Aquitaine	6-5-5-3-11-2-4s-7	SB0832
802	2008	Cattle	Bovine	Mycobacterium bovis	Aquitaine	3-6-5-2-9-3-4-6	SB0853
803	2008	Cattle	Bovine	Mycobacterium bovis	Aquitaine	6-5-5-3-11-2-5s-8	SB0821
804	2008	Cattle	Bovine	Mycobacterium bovis	Aquitaine	6-5-5-3-11-2-5s-8	SB0821
805	2008	Cattle	Bovine	Mycobacterium bovis	Aquitaine	6-5-5-3-11-2-5s-8	SB0821
806	2008	Cattle	Bovine	Mycobacterium bovis	Aquitaine	6-5-5-3-11-2-5s-8	SB0821
807	2008	Cattle	Bovine	Mycobacterium bovis	Bourgogne	4-4-5-3-11-5-3-12	SB0418
808	2008	Cattle	Bovine	Mycobacterium bovis	MidiPyrennees	5-2-5-3-8-2-4-6	SB0121
809	2008	Cattle	Bovine	Mycobacterium bovis	PaysDeLaLoire	5-3-5-3-11-2-5-6	SB0120
810	2008	Cattle	Bovine	Mycobacterium bovis	Limousin	5-3-5-3-9-4-5-6	SB0120
811	2008	Cattle	Bovine	Mycobacterium bovis	Limousin	5-3-5-3-9-4-5-6	SB0120
812	2009	Cattle	Bovine	Mycobacterium bovis	Aquitaine	6-4-5-3-6-4-3-6	SB0134
813	2009	Cattle	Bovine	Mycobacterium bovis	MidiPyrennees	6-4-5-2-8-2-4-NA	SB0999
814	2009	Cattle	Bovine	Mycobacterium bovis	MidiPyrennees	6-3-4-3-11-5-3-9	SB1203
815	2009	Cattle	Bovine	Mycobacterium bovis	PACA	6-5-5-3-11-2-5s-8	SB0827
816	2009	Cattle	Bovine	Mycobacterium bovis	PACA	6-5-5-3-11-2-5s-7	SB0827
817	2009	Cattle	Bovine	Mycobacterium bovis	PoitouCharentes	5-NA-5-3-9-4-5-6	SB0120
818	2009	Cattle	Bovine	Mycobacterium bovis	PoitouCharentes	5-3-5-3-9-4-5-6	SB0120
819	2009	Cattle	Bovine	Mycobacterium bovis	PoitouCharentes	5-3-5-3-9-4-5-6	SB0120
820	2009	Cattle	Bovine	Mycobacterium bovis	Bourgogne	6-4-5-3-6-4-3-6	SB0134
821	2009	Cattle	Bovine	Mycobacterium bovis	Bourgogne	5-5-4-NA-11-4-6-6	SB0120
822	2009	Cattle	Bovine	Mycobacterium bovis	Bourgogne	6-4-5-3-6-4-3-6	SB0134
823	2009	Cattle	Bovine	Mycobacterium bovis	Bourgogne	5-5-4-NA-11-4-4-6	SB0120
824	2009	Cattle	Bovine	Mycobacterium bovis	Bourgogne	5-5-4-3-11-4-5-6	SB0120
825	2009	Cattle	Bovine	Mycobacterium bovis	Bourgogne	6-4-5-3-6-4-3-6	SB0134
826	2009	Cattle	Bovine	Mycobacterium bovis	Bourgogne	6-4-5-3-6-2-3-6	SB0134
827	2009	Cattle	Bovine	Mycobacterium bovis	Bourgogne	5-5-4-NA-11-4-6-6	SB0120
828	2009	Cattle	Bovine	Mycobacterium bovis	Bourgogne	6-4-5-3-6-4-3-6	SB0134
829	2009	Cattle	Bovine	Mycobacterium bovis	Bourgogne	5-5-4-NA-11-4-6-6	SB0120
830	2009	Cattle	Bovine	Mycobacterium bovis	Bourgogne	5-5-4-3-11-4-5-6	SB0120
831	2009	Cattle	Bovine	Mycobacterium bovis	Bourgogne	5-5-4-NA-11-4-6-6	SB0120
832	2009	Cattle	Bovine	Mycobacterium bovis	Bourgogne	5-5-4-NA-NA-4-6-6	SB0120
833	2009	Cattle	Bovine	Mycobacterium bovis	Bourgogne	5-5-4-3-11-4-5-6	SB0120
834	2009	Cattle	Bovine	Mycobacterium bovis	Bourgogne	5-5-4-3-11-4-5-6	SB0120
835	2009	Cattle	Bovine	Mycobacterium bovis	Bourgogne	5-5-4-3-11-4-5-6	SB0120
836	2009	Cattle	Bovine	Mycobacterium bovis	Bourgogne	5-5-4-3-11-4-5-6	SB0120
837	2009	Cattle	Bovine	Mycobacterium bovis	Bourgogne	6-4-5-3-6-4-3-6	SB0134
838	2009	Cattle	Bovine	Mycobacterium bovis	Bourgogne	6-4-5-NA-6-4-6-6	SB0134
839	2009	Cattle	Bovine	Mycobacterium bovis	Bourgogne	6-4-5-3-6-4-3-6	SB0134
840	2009	Cattle	Bovine	Mycobacterium bovis	Bourgogne	6-4-5-NA-6-4-6-6	SB0134
841	2009	Cattle	Bovine	Mycobacterium bovis	Bourgogne	6-4-5-3-6-4-3-6	SB0134
842	2009	Cattle	Bovine	Mycobacterium bovis	Bourgogne	6-4-5-3-6-4-3-6	SB0134
843	2009	Cattle	Bovine	Mycobacterium bovis	Bourgogne	5-5-4-NA-11-4-6-6	SB0120
844	2009	Cattle	Bovine	Mycobacterium bovis	Bourgogne	6-4-5-NA-6-4-4-6	SB0134
845	2009	Cattle	Bovine	Mycobacterium bovis	Bourgogne	5-5-4-NA-11-4-6-6	SB0120
846	2009	Cattle	Bovine	Mycobacterium bovis	Bourgogne	5-5-4-3-11-4-5-6	SB0120
847	2009	Cattle	Bovine	Mycobacterium bovis	Aquitaine	6-4-5-2-8-2-4-7	SB0119
848	2009	Cattle	Bovine	Mycobacterium bovis	Aquitaine	5-3-5-3-9-4-5-6	SB0120
849	2009	Cattle	Bovine	Mycobacterium bovis	Aquitaine	5-3-5-3-9-4-5-6	SB0120
850	2009	Cattle	Bovine	Mycobacterium bovis	Aquitaine	6-4-5-2-8-2-4-7	SB0999
851	2009	Cattle	Bovine	Mycobacterium bovis	Aquitaine	5-3-5-3-9-4-5-6	SB0120
852	2009	Cattle	Bovine	Mycobacterium bovis	Aquitaine	5-3-5-3-9-4-5-6	SB0120
853	2009	Cattle	Bovine	Mycobacterium bovis	Aquitaine	5-3-5-3-9-4-5-6	SB0120
854	2009	Cattle	Bovine	Mycobacterium bovis	Aquitaine	5-3-5-3-9-4-5-6	SB0120
855	2009	Cattle	Bovine	Mycobacterium bovis	Aquitaine	5-3-5-3-9-4-5-6	SB0120
856	2009	Cattle	Bovine	Mycobacterium bovis	Aquitaine	5-3-5-3-9-4-5-6	SB0120
857	2009	Cattle	Bovine	Mycobacterium bovis	Aquitaine	5-3-5-3-9-4-5-6	SB0120
858	2009	Cattle	Bovine	Mycobacterium bovis	Aquitaine	5-3-5-3-9-4-5-6	SB0822
859	2009	Cattle	Bovine	Mycobacterium bovis	Aquitaine	5-3-5-3-9-4-5-6	SB0120
860	2009	Cattle	Bovine	Mycobacterium bovis	Aquitaine	5-3-5-3-9-4-5-6	SB0120
861	2009	Cattle	Bovine	Mycobacterium bovis	LanguedocRoussillon	6-5-5-3-11-2-5s-8	SB0825
862	2009	Cattle	Bovine	Mycobacterium bovis	LanguedocRoussillon	6-5-5-3-11-2-5s-8	SB0827
863	2009	Cattle	Bovine	Mycobacterium bovis	MidiPyrennees	5-4-5-3-11-2-5-8	SB0121
864	2009	Cattle	Bovine	Mycobacterium bovis	LanguedocRoussillon	6-5-5-3-11-2-5s-8	SB0827
865	2009	Cattle	Bovine	Mycobacterium bovis	LanguedocRoussillon	6-5-5-3-11-2-5s-8	SB0825
866	2009	Cattle	Bovine	Mycobacterium bovis	LanguedocRoussillon	6-5-5-3-NA-2-5s-8	SB0825
867	2009	Cattle	Bovine	Mycobacterium bovis	LanguedocRoussillon	6-5-5-3-11-2-5s-8	SB0825
868	2009	Cattle	Bovine	Mycobacterium bovis	LanguedocRoussillon	6-5-5-3-11-2-6s-9	SB0827
869	2009	Cattle	Bovine	Mycobacterium bovis	LanguedocRoussillon	6-5-5-3-11-2-6s-9	SB0827
870	2009	Cattle	Bovine	Mycobacterium bovis	LanguedocRoussillon	6-5-5-3-11-2-6s-9	SB0827
871	2009	Cattle	Bovine	Mycobacterium bovis	LanguedocRoussillon	6-5-5-3-11-2-6s-9	SB0827
872	2009	Cattle	Bovine	Mycobacterium bovis	LanguedocRoussillon	5-5-5-3-11-2-5s-NA	SB0825
873	2009	Cattle	Bovine	Mycobacterium bovis	LanguedocRoussillon	8-5-5-3-11-2-5s-8	SB0827
874	2009	Cattle	Bovine	Mycobacterium bovis	LanguedocRoussillon	8-5-5-3-11-2-5s-8	SB0827
875	2009	Cattle	Bovine	Mycobacterium bovis	LanguedocRoussillon	6-5-5-3-11-2-5s-8	SB0825
876	2009	Cattle	Bovine	Mycobacterium bovis	Aquitaine	5-3-5-3-11-2-5-6	SB0120
877	2009	Cattle	Bovine	Mycobacterium bovis	Aquitaine	5-3-5-3-11-2-5-6	SB0120
878	2009	Cattle	Bovine	Mycobacterium bovis	Aquitaine	5-3-5-3-11-2-5-6	SB0120
879	2009	Cattle	Bovine	Mycobacterium bovis	Aquitaine	5-3-5-3-11-2-5-6	SB0120
880	2009	Cattle	Bovine	Mycobacterium bovis	Aquitaine	3-6-5-2-9-3-4-6	SB0819
881	2009	Cattle	Bovine	Mycobacterium bovis	Aquitaine	3-6-5-2-9-3-4-6	SB0819
882	2009	Cattle	Bovine	Mycobacterium bovis	Aquitaine	6-5-5-3-11-2-5s-8	SB0821
883	2009	Cattle	Bovine	Mycobacterium bovis	RhoneAlpes	7-5-4-3-9-2-5s-6	SB0843
884	2009	Cattle	Bovine	Mycobacterium bovis	Aquitaine	6-5-5-3-11-2-5s-6	SB0823
885	2009	Cattle	Bovine	Mycobacterium bovis	LanguedocRoussillon	9-3-5-4-9-2-5s-5	SB0946
886	2009	Cattle	Bovine	Mycobacterium bovis	PaysDeLaLoire	2-6-5-3-10-4-3-6	SB0819
887	2009	Cattle	Bovine	Mycobacterium bovis	Bretagne	5-NA-4-3-11-4-5-NA	SB0121
888	2009	Cattle	Bovine	Mycobacterium bovis	Aquitaine	2-6-5-3-10-4-3-6	SB0819
889	2009	Cattle	Bovine	Mycobacterium bovis	Aquitaine	2-6-5-3-10-4-3-8	SB0853
890	2009	Cattle	Bovine	Mycobacterium bovis	Aquitaine	2-6-5-3-10-4-3-6	SB0853
891	2009	Cattle	Bovine	Mycobacterium bovis	Aquitaine	6-4-3-3-NA-2-5-7	SB0339
892	2009	Cattle	Bovine	Mycobacterium bovis	Aquitaine	6-5-5-3-11-2-5s-8	SB0821
893	2009	Cattle	Bovine	Mycobacterium bovis	Aquitaine	6-5-5-3-11-2-5s-8	SB0821
894	2009	Cattle	Bovine	Mycobacterium bovis	MidiPyrennees	5-5-6-2-11-2-5-7	SB0120
895	2009	Cattle	Bovine	Mycobacterium bovis	FrancheComté	5-5-4-NA-11-4-6-6	SB0120
896	2009	Cattle	Bovine	Mycobacterium bovis	Bourgogne	6-4-5-NA-6-4-4-6	SB0134
897	2009	Cattle	Bovine	Mycobacterium bovis	Bourgogne	6-4-5-3-6-4-3-6	SB0134
898	2009	Cattle	Bovine	Mycobacterium bovis	Bourgogne	6-4-5-3-6-4-3-6	SB0134
899	2009	Cattle	Bovine	Mycobacterium bovis	Bourgogne	9-3-5-4-9-2-5s-5	SB0946
900	2009	Cattle	Bovine	Mycobacterium bovis	PaysDeLaLoire	6-4-5-2-8-2-4-7	SB0999
901	2009	Cattle	Bovine	Mycobacterium bovis	Bourgogne	5-5-4-NA-11-4-6-6	SB0120
902	2009	Cattle	Bovine	Mycobacterium bovis	Bourgogne	5-5-4-NA-11-4-6-6	SB0120
903	2010	Cattle	Bovine	Mycobacterium bovis	ChampagneArdennes	5-5-4-3-11-4-5-6	SB0120
904	2010	Cattle	Bovine	Mycobacterium bovis	LanguedocRoussillon	6-4-5-3-6-4-3-6	SB0134
905	2010	Cattle	Bovine	Mycobacterium bovis	LanguedocRoussillon	6-4-5-3-6-4-3-6	SB0134
906	2010	Cattle	Bovine	Mycobacterium bovis	IleDeFrance	6-5-5-3-6-4-5-6	SB0134
907	2010	Cattle	Bovine	Mycobacterium bovis	IleDeFrance	6-5-5-3-6-4-5-6	SB0134
908	2010	Cattle	Bovine	Mycobacterium bovis	IleDeFrance	6-5-5-3-6-4-5-6	SB0134
909	2010	Cattle	Bovine	Mycobacterium bovis	IleDeFrance	6-5-5-3-6-4-5-6	SB0134
910	2010	Cattle	Bovine	Mycobacterium bovis	IleDeFrance	6-5-5-3-6-4-5-6	SB0134
911	2010	Cattle	Bovine	Mycobacterium bovis	PACA	6-5-5-3-11-2-5s-8	SB0825
912	2010	Cattle	Bovine	Mycobacterium bovis	PACA	6-5-5-3-11-2-5s-8	SB0825
913	2010	Cattle	Bovine	Mycobacterium bovis	PACA	6-5-5-3-NA-2-5s-8	SB0825
914	2010	Cattle	Bovine	Mycobacterium bovis	PACA	6-5-5-3-11-2-5s-8	SB0825
915	2010	Cattle	Bovine	Mycobacterium bovis	PACA	6-5-5-3-11-2-5s-8	SB0827
916	2010	Cattle	Bovine	Mycobacterium bovis	PACA	6-5-5-3-11-2-5s-8	SB0825
917	2010	Cattle	Bovine	Mycobacterium bovis	PACA	8-5-5-3-11-2-5s-8	SB0827
918	2010	Cattle	Bovine	Mycobacterium bovis	PACA	6-5-5-3-11-2-5s-8	SB0825
919	2010	Cattle	Bovine	Mycobacterium bovis	PoitouCharentes	5-3-5-3-9-4-5-6	SB0120
920	2010	Cattle	Bovine	Mycobacterium bovis	PoitouCharentes	5-3-5-3-9-4-5-6	SB0120
921	2010	Cattle	Bovine	Mycobacterium bovis	Limousin	6-4-5-3-11-4-5-9	SB0089
922	2010	Cattle	Bovine	Mycobacterium bovis	Limousin	6-4-5-3-11-4-4-9	SB0089
923	2010	Cattle	Bovine	Mycobacterium bovis	Limousin	6-4-5-3-11-4-4-9	SB0089
924	2010	Cattle	Bovine	Mycobacterium bovis	Bourgogne	5-5-4-3-11-4-5-6	SB0120
925	2010	Cattle	Bovine	Mycobacterium bovis	Bourgogne	5-5-4-3-11-4-5-6	SB0120
926	2010	Cattle	Bovine	Mycobacterium bovis	Bourgogne	6-4-5-3-6-4-3-6	SB0134
927	2010	Cattle	Bovine	Mycobacterium bovis	Bourgogne	6-4-5-3-6-4-3-6	SB0134
928	2010	Cattle	Bovine	Mycobacterium bovis	Bourgogne	6-4-5-3-6-4-3-6	SB0134
929	2010	Cattle	Bovine	Mycobacterium bovis	Bourgogne	6-4-5-3-6-4-3-6	SB0134
930	2010	Cattle	Bovine	Mycobacterium bovis	Bourgogne	6-4-5-3-6-4-3-6	SB0134
931	2010	Cattle	Bovine	Mycobacterium bovis	Bourgogne	NA-NA-NA-NA-NA-NA-NA-NA	SB0134
932	2010	Cattle	Bovine	Mycobacterium bovis	Bourgogne	NA-NA-NA-NA-NA-NA-NA-NA	SB0134
933	2010	Cattle	Bovine	Mycobacterium bovis	Bourgogne	6-4-5-3-6-4-3-6	SB0134
934	2010	Cattle	Bovine	Mycobacterium bovis	Bourgogne	6-4-5-3-6-4-3-6	SB0120
935	2010	Cattle	Bovine	Mycobacterium bovis	Bourgogne	6-4-5-3-6-4-3-6	SB0134
936	2010	Cattle	Bovine	Mycobacterium bovis	Bourgogne	NA-NA-NA-NA-NA-NA-NA-NA	SB0134
937	2010	Cattle	Bovine	Mycobacterium bovis	Bourgogne	6-4-5-3-6-4-3-6	SB0134
938	2010	Cattle	Bovine	Mycobacterium bovis	Bourgogne	6-4-5-3-6-4-3-6	SB0134
939	2010	Cattle	Bovine	Mycobacterium bovis	Bourgogne	6-4-5-3-6-4-3-6	SB0134
940	2010	Cattle	Bovine	Mycobacterium bovis	Bourgogne	6-4-5-3-6-4-3-6	SB0134
941	2010	Cattle	Bovine	Mycobacterium bovis	Bourgogne	6-4-5-3-NA-1-3-7	SB0134
942	2010	Cattle	Bovine	Mycobacterium bovis	Bourgogne	6-4-5-3-6-4-3-6	SB0134
943	2010	Cattle	Bovine	Mycobacterium bovis	Bourgogne	NA-NA-NA-NA-NA-NA-NA-NA	SB0134
944	2010	Cattle	Bovine	Mycobacterium bovis	Bourgogne	NA-NA-NA-NA-NA-NA-NA-NA	SB0134
945	2010	Cattle	Bovine	Mycobacterium bovis	Bourgogne	5-5-4-3-11-4-5-6	SB0120
946	2010	Cattle	Bovine	Mycobacterium bovis	Bourgogne	5-5-4-3-11-4-5-6	SB0120
947	2010	Cattle	Bovine	Mycobacterium bovis	Bourgogne	5-5-4-3-11-4-5-6	SB0120
948	2010	Cattle	Bovine	Mycobacterium bovis	Bourgogne	5-5-4-3-11-4-5-6	SB0120
949	2010	Cattle	Bovine	Mycobacterium bovis	Bourgogne	6-4-5-3-6-4-3-6	SB0134
950	2010	Cattle	Bovine	Mycobacterium bovis	Bourgogne	NA-NA-NA-NA-NA-NA-NA-NA	SB0120
951	2010	Cattle	Bovine	Mycobacterium bovis	Bourgogne	NA-NA-NA-NA-NA-NA-NA-NA	SB0120
952	2010	Cattle	Bovine	Mycobacterium bovis	Bourgogne	NA-NA-NA-NA-NA-NA-NA-NA	SB0120
953	2010	Cattle	Bovine	Mycobacterium bovis	Bourgogne	NA-NA-NA-NA-NA-NA-NA-NA	SB0120
954	2010	Cattle	Bovine	Mycobacterium bovis	Bourgogne	5-5-4-3-11-4-5-6	SB0120
955	2010	Cattle	Bovine	Mycobacterium bovis	Bourgogne	NA-NA-NA-NA-NA-NA-NA-NA	SB0120
956	2010	Cattle	Bovine	Mycobacterium bovis	Bourgogne	NA-NA-NA-NA-NA-NA-NA-NA	SB0120
957	2010	Cattle	Bovine	Mycobacterium bovis	Bourgogne	NA-NA-NA-NA-NA-NA-NA-NA	SB0120
958	2010	Cattle	Bovine	Mycobacterium bovis	Bourgogne	NA-NA-NA-NA-NA-NA-NA-NA	SB0120
959	2010	Cattle	Bovine	Mycobacterium bovis	Bourgogne	NA-NA-NA-NA-NA-NA-NA-NA	SB0120
960	2010	Cattle	Bovine	Mycobacterium bovis	Bourgogne	5-5-4-3-11-4-5-6	SB0134
961	2010	Cattle	Bovine	Mycobacterium bovis	Bourgogne	5-5-4-3-11-4-5-6	SB0120
962	2010	Cattle	Bovine	Mycobacterium bovis	Bourgogne	5-5-4-3-11-4-5-6	SB0134
963	2010	Cattle	Bovine	Mycobacterium bovis	Bourgogne	5-5-4-3-11-4-5-6	SB0120
964	2010	Cattle	Bovine	Mycobacterium bovis	Bourgogne	5-5-4-3-11-4-5-6	SB0120
965	2010	Cattle	Bovine	Mycobacterium bovis	Bourgogne	5-5-4-3-11-4-5-6	SB0120
966	2010	Cattle	Bovine	Mycobacterium bovis	Bourgogne	5-5-4-3-11-4-5-6	SB0120
967	2010	Cattle	Bovine	Mycobacterium bovis	Bourgogne	NA-NA-NA-NA-NA-NA-NA-NA	SB0120
968	2010	Cattle	Bovine	Mycobacterium bovis	Bourgogne	5-5-4-3-11-4-5-6	SB0120
969	2010	Cattle	Bovine	Mycobacterium bovis	Bourgogne	5-5-4-3-11-4-5-6	SB0120
970	2010	Cattle	Bovine	Mycobacterium bovis	Bourgogne	5-5-4-3-11-4-5-6	SB0120
971	2010	Cattle	Bovine	Mycobacterium bovis	Bourgogne	5-5-4-3-11-4-5-6	SB0120
972	2010	Cattle	Bovine	Mycobacterium bovis	Bourgogne	5-3-5-5-9-4-5s-10	SB0120
973	2010	Cattle	Bovine	Mycobacterium bovis	Bourgogne	NA-NA-NA-NA-NA-NA-NA-NA	SB0120
974	2010	Cattle	Bovine	Mycobacterium bovis	Bourgogne	NA-NA-NA-NA-NA-NA-NA-NA	SB0120
975	2010	Cattle	Bovine	Mycobacterium bovis	Bourgogne	5-5-4-3-11-4-5-6	SB0120
976	2010	Cattle	Bovine	Mycobacterium bovis	Bourgogne	5-5-4-3-11-4-5-6	SB0120
977	2010	Cattle	Bovine	Mycobacterium bovis	Bourgogne	5-5-4-3-11-4-5-6	SB0120
978	2010	Cattle	Bovine	Mycobacterium bovis	Bourgogne	5-5-4-3-11-4-5-6	SB0120
979	2010	Cattle	Bovine	Mycobacterium bovis	Bourgogne	5-5-4-3-11-4-5-6	SB0120
980	2010	Cattle	Bovine	Mycobacterium bovis	Bourgogne	NA-NA-NA-NA-NA-NA-NA-NA	SB0120
981	2010	Cattle	Bovine	Mycobacterium bovis	Bourgogne	5-5-4-3-11-4-5-6	SB0162
982	2010	Cattle	Bovine	Mycobacterium bovis	Bourgogne	NA-NA-NA-NA-NA-NA-NA-NA	SB0120
983	2010	Cattle	Bovine	Mycobacterium bovis	Bourgogne	5-5-4-3-11-4-5-6	SB0120
984	2010	Cattle	Bovine	Mycobacterium bovis	Bourgogne	5-5-4-3-11-4-5-6	SB0120
985	2010	Cattle	Bovine	Mycobacterium bovis	Bourgogne	5-5-4-3-11-4-5-6	SB0120
986	2010	Cattle	Bovine	Mycobacterium bovis	Bourgogne	5-5-4-3-11-4-5-6	SB0120
987	2010	Cattle	Bovine	Mycobacterium bovis	Bourgogne	6-4-5-3-6-4-3-6	SB0134
988	2010	Cattle	Bovine	Mycobacterium bovis	Bourgogne	5-5-4-3-11-4-5-6	SB0120
989	2010	Cattle	Bovine	Mycobacterium bovis	Bourgogne	5-5-4-3-11-4-5-6	SB0120
990	2010	Cattle	Bovine	Mycobacterium bovis	Bourgogne	NA-NA-NA-NA-NA-NA-NA-NA	SB0120
991	2010	Cattle	Bovine	Mycobacterium bovis	Bourgogne	6-4-5-3-6-4-3-6	SB0134
992	2010	Cattle	Bovine	Mycobacterium bovis	Bourgogne	6-4-5-3-6-4-3-6	SB0134
993	2010	Cattle	Bovine	Mycobacterium bovis	Bourgogne	6-4-5-3-6-4-3-6	SB0134
994	2010	Cattle	Bovine	Mycobacterium bovis	Bourgogne	6-4-5-3-6-4-3-6	SB0134
995	2010	Cattle	Bovine	Mycobacterium bovis	Bourgogne	6-4-5-3-6-4-3-6	SB0134
996	2010	Cattle	Bovine	Mycobacterium bovis	Bourgogne	NA-NA-NA-NA-NA-NA-NA-NA	SB0134
997	2010	Cattle	Bovine	Mycobacterium bovis	Bourgogne	NA-NA-NA-NA-NA-NA-NA-NA	SB0134
998	2010	Cattle	Bovine	Mycobacterium bovis	Bourgogne	6-4-5-3-6-4-3-6	SB0134
999	2010	Cattle	Bovine	Mycobacterium bovis	Bourgogne	6-4-5-3-6-4-3-6	SB0134
1000	2010	Cattle	Bovine	Mycobacterium bovis	Bourgogne	NA-NA-NA-NA-NA-NA-NA-NA	SB0120
1001	2010	Cattle	Bovine	Mycobacterium bovis	Bourgogne	NA-NA-NA-NA-NA-NA-NA-NA	SB0120
1002	2010	Cattle	Bovine	Mycobacterium bovis	Bourgogne	NA-NA-NA-NA-NA-NA-NA-NA	SB0120
1003	2010	Cattle	Bovine	Mycobacterium bovis	Bourgogne	5-5-4-3-11-4-5-6	SB0120
1004	2010	Cattle	Bovine	Mycobacterium bovis	Bourgogne	5-5-4-3-11-4-5-6	SB0950
1005	2010	Cattle	Bovine	Mycobacterium bovis	Bourgogne	NA-NA-NA-NA-NA-NA-NA-NA	SB0134
1006	2010	Cattle	Bovine	Mycobacterium bovis	Bourgogne	NA-NA-NA-NA-NA-NA-NA-NA	SB0134
1007	2010	Cattle	Bovine	Mycobacterium bovis	Bourgogne	NA-NA-NA-NA-NA-NA-NA-NA	SB0134
1008	2010	Cattle	Bovine	Mycobacterium bovis	Bourgogne	6-4-5-3-6-4-3-6	SB0134
1009	2010	Cattle	Bovine	Mycobacterium bovis	Bourgogne	6-4-5-3-6-4-3-6	SB0134
1010	2010	Cattle	Bovine	Mycobacterium bovis	Bourgogne	NA-NA-NA-NA-NA-NA-NA-NA	SB0134
1011	2010	Cattle	Bovine	Mycobacterium bovis	Bourgogne	6-4-5-3-6-4-3-6	SB0134
1012	2010	Cattle	Bovine	Mycobacterium bovis	Bourgogne	NA-NA-NA-NA-NA-NA-NA-NA	SB0134
1013	2010	Cattle	Bovine	Mycobacterium bovis	Bourgogne	NA-NA-NA-NA-NA-NA-NA-NA	SB0134
1014	2010	Cattle	Bovine	Mycobacterium bovis	Bourgogne	NA-NA-NA-NA-NA-NA-NA-NA	SB0134
1015	2010	Cattle	Bovine	Mycobacterium bovis	Bourgogne	NA-NA-NA-NA-NA-NA-NA-NA	SB0134
1016	2010	Cattle	Bovine	Mycobacterium bovis	Bourgogne	6-4-5-3-6-4-3-6	SB0134
1017	2010	Cattle	Bovine	Mycobacterium bovis	Bourgogne	6-4-5-3-6-4-3-6	SB0134
1018	2010	Cattle	Bovine	Mycobacterium bovis	Bourgogne	NA-4-5-3-6-4-3-6	SB0134
1019	2010	Cattle	Bovine	Mycobacterium bovis	Bourgogne	6-4-5-3-6-4-3-6	SB0134
1020	2010	Cattle	Bovine	Mycobacterium bovis	Bourgogne	NA-NA-NA-NA-NA-NA-NA-NA	SB0134
1021	2010	Cattle	Bovine	Mycobacterium bovis	Bourgogne	6-4-5-3-6-4-3-6	SB0134
1022	2010	Cattle	Bovine	Mycobacterium bovis	Bourgogne	6-4-5-3-6-4-3-6	SB0134
1023	2010	Cattle	Bovine	Mycobacterium bovis	Bourgogne	6-4-5-3-6-4-3-6	SB0134
1024	2010	Cattle	Bovine	Mycobacterium bovis	Bourgogne	NA-NA-NA-NA-NA-NA-NA-NA	SB0134
1025	2010	Cattle	Bovine	Mycobacterium bovis	Bourgogne	6-4-5-3-6-4-3-6	SB0134
1026	2010	Cattle	Bovine	Mycobacterium bovis	Bourgogne	6-4-5-3-6-4-3-6	SB0134
1027	2010	Cattle	Bovine	Mycobacterium bovis	Bourgogne	6-4-5-3-6-4-3-6	SB0134
1028	2010	Cattle	Bovine	Mycobacterium bovis	Aquitaine	5-3-5-3-9-4-5-6	SB0120
1029	2010	Cattle	Bovine	Mycobacterium bovis	Aquitaine	5-3-5-3-9-4-5-6	SB0120
1030	2010	Cattle	Bovine	Mycobacterium bovis	Aquitaine	NA-NA-NA-NA-NA-NA-NA-NA	SB0999
1031	2010	Cattle	Bovine	Mycobacterium bovis	Aquitaine	NA-NA-NA-NA-NA-NA-NA-NA	SB0999
1032	2010	Cattle	Bovine	Mycobacterium bovis	Aquitaine	NA-NA-NA-NA-NA-NA-NA-NA	SB0999
1033	2010	Cattle	Bovine	Mycobacterium bovis	Aquitaine	NA-NA-NA-NA-NA-NA-NA-NA	SB0999
1034	2010	Cattle	Bovine	Mycobacterium bovis	Aquitaine	NA-NA-NA-NA-NA-NA-NA-NA	SB0999
1035	2010	Cattle	Bovine	Mycobacterium bovis	Aquitaine	NA-NA-NA-NA-NA-NA-NA-NA	SB0999
1036	2010	Cattle	Bovine	Mycobacterium bovis	Aquitaine	NA-NA-NA-NA-NA-NA-NA-NA	SB0999
1037	2010	Cattle	Bovine	Mycobacterium bovis	Aquitaine	NA-NA-NA-NA-NA-NA-NA-NA	SB0999
1038	2010	Cattle	Bovine	Mycobacterium bovis	Aquitaine	NA-NA-NA-NA-NA-NA-NA-NA	SB0999
1039	2010	Cattle	Bovine	Mycobacterium bovis	Aquitaine	NA-NA-NA-NA-NA-NA-NA-NA	SB0999
1040	2010	Cattle	Bovine	Mycobacterium bovis	Aquitaine	NA-NA-NA-NA-NA-NA-NA-NA	SB0999
1041	2010	Cattle	Bovine	Mycobacterium bovis	Aquitaine	NA-NA-NA-NA-NA-NA-NA-NA	SB0999
1042	2010	Cattle	Bovine	Mycobacterium bovis	Aquitaine	NA-NA-NA-NA-NA-NA-NA-NA	SB0999
1043	2010	Cattle	Bovine	Mycobacterium bovis	Aquitaine	NA-NA-NA-NA-NA-NA-NA-NA	SB0999
1044	2010	Cattle	Bovine	Mycobacterium bovis	Aquitaine	NA-NA-NA-NA-NA-NA-NA-NA	SB0999
1045	2010	Cattle	Bovine	Mycobacterium bovis	Aquitaine	NA-NA-NA-NA-NA-NA-NA-NA	SB0999
1046	2010	Cattle	Bovine	Mycobacterium bovis	Aquitaine	NA-NA-NA-NA-NA-NA-NA-NA	SB0999
1047	2010	Cattle	Bovine	Mycobacterium bovis	Aquitaine	NA-NA-NA-NA-NA-NA-NA-NA	SB0999
1048	2010	Cattle	Bovine	Mycobacterium bovis	Aquitaine	NA-NA-NA-NA-NA-NA-NA-NA	SB0999
1049	2010	Cattle	Bovine	Mycobacterium bovis	Aquitaine	6-4-5-2-8-2-4-7	SB0999
1050	2010	Cattle	Bovine	Mycobacterium bovis	Aquitaine	6-4-5-2-8-2-4-7	SB0999
1051	2010	Cattle	Bovine	Mycobacterium bovis	Aquitaine	5-3-5-3-9-4-5-6	SB0120
1052	2010	Cattle	Bovine	Mycobacterium bovis	Aquitaine	5-3-5-3-9-4-5-6	SB0120
1053	2010	Cattle	Bovine	Mycobacterium bovis	Aquitaine	6-7-3-3-10-2-5s-8	SB0826
1054	2010	Cattle	Bovine	Mycobacterium bovis	Aquitaine	5-3-5-3-9-4-5-6	SB0120
1055	2010	Cattle	Bovine	Mycobacterium bovis	Aquitaine	4-4-5-5-10-3-5s-11	SB0120
1056	2010	Cattle	Bovine	Mycobacterium bovis	Aquitaine	5-3-5-3-9-4-5-6	SB0120
1057	2010	Cattle	Bovine	Mycobacterium bovis	Aquitaine	5-3-5-3-9-4-5-6	SB0120
1058	2010	Cattle	Bovine	Mycobacterium bovis	Aquitaine	5-3-5-3-9-4-5-6	SB0120
1059	2010	Cattle	Bovine	Mycobacterium bovis	Aquitaine	5-3-5-3-9-4-5-6	SB0120
1060	2010	Cattle	Bovine	Mycobacterium bovis	Aquitaine	5-3-5-3-9-4-5-6	SB0120
1061	2010	Cattle	Bovine	Mycobacterium bovis	Aquitaine	NA-NA-NA-NA-NA-NA-NA-NA	SB0120
1062	2010	Cattle	Bovine	Mycobacterium bovis	Aquitaine	NA-NA-NA-NA-NA-NA-NA-NA	SB0120
1063	2010	Cattle	Bovine	Mycobacterium bovis	Aquitaine	NA-NA-NA-NA-NA-NA-NA-NA	SB0120
1064	2010	Cattle	Bovine	Mycobacterium bovis	Aquitaine	NA-NA-NA-NA-NA-NA-NA-NA	SB0120
1065	2010	Cattle	Bovine	Mycobacterium bovis	Aquitaine	5-3-5-3-9-4-5-6	SB0120
1066	2010	Cattle	Bovine	Mycobacterium bovis	Aquitaine	5-3-5-3-9-4-5-6	SB0120
1067	2010	Cattle	Bovine	Mycobacterium bovis	Aquitaine	5-3-5-3-9-4-5-6	SB0120
1068	2010	Cattle	Bovine	Mycobacterium bovis	Aquitaine	5-3-5-3-9-4-5-6	SB0120
1069	2010	Cattle	Bovine	Mycobacterium bovis	LanguedocRoussillon	NA-NA-NA-NA-NA-NA-NA-NA	SB0825
1070	2010	Cattle	Bovine	Mycobacterium bovis	LanguedocRoussillon	4-5-5-1-11-3-5-7	SB0948
1071	2010	Cattle	Bovine	Mycobacterium bovis	LanguedocRoussillon	8-5-5-3-11-2-5s-8	SB0827
1072	2010	Cattle	Bovine	Mycobacterium bovis	LanguedocRoussillon	6-5-5-3-NA-2-5s-8	SB0827
1073	2010	Cattle	Bovine	Mycobacterium bovis	LanguedocRoussillon	6-3-5-3-11-2-5s-8	SB0827
1074	2010	Cattle	Bovine	Mycobacterium bovis	LanguedocRoussillon	6-5-5-3-11-2-5s-8	SB0825
1075	2010	Cattle	Bovine	Mycobacterium bovis	LanguedocRoussillon	6-5-5-3-11-2-5s-8	SB0825
1076	2010	Cattle	Bovine	Mycobacterium bovis	LanguedocRoussillon	NA-NA-NA-NA-NA-NA-NA-NA	SB0825
1077	2010	Cattle	Bovine	Mycobacterium bovis	LanguedocRoussillon	6-5-5-3-11-2-5s-8	SB0827
1078	2010	Cattle	Bovine	Mycobacterium bovis	LanguedocRoussillon	6-5-5-3-11-2-5s-8	SB0827
1079	2010	Cattle	Bovine	Mycobacterium bovis	LanguedocRoussillon	6-5-5-3-11-2-5s-8	SB0825
1080	2010	Cattle	Bovine	Mycobacterium bovis	LanguedocRoussillon	6-5-5-3-NA-2-5s-8	SB0827
1081	2010	Cattle	Bovine	Mycobacterium bovis	LanguedocRoussillon	6-5-5-3-11-2-5s-8	SB0825
1082	2010	Cattle	Bovine	Mycobacterium bovis	LanguedocRoussillon	NA-NA-NA-NA-NA-NA-NA-NA	SB0827
1083	2010	Cattle	Bovine	Mycobacterium bovis	LanguedocRoussillon	5-2-5-3-8-2-5-6	SB0121
1084	2010	Cattle	Bovine	Mycobacterium bovis	Aquitaine	6-5-5-3-11-2-5s-8	SB0821
1085	2010	Cattle	Bovine	Mycobacterium bovis	Aquitaine	6-5-5-3-11-2-5s-8	SB0821
1086	2010	Cattle	Bovine	Mycobacterium bovis	Aquitaine	NA-NA-NA-NA-NA-NA-NA-NA	SB0821
1087	2010	Cattle	Bovine	Mycobacterium bovis	Aquitaine	6-4-5-3-11-2-5-7	SB0295
1088	2010	Cattle	Bovine	Mycobacterium bovis	MidiPyrennees	4-5-6-2-9-3-5-6	SB0950
1089	2010	Cattle	Bovine	Mycobacterium bovis	Aquitaine	4-3-5-3-9-3-4-11	SB0130
1090	2010	Cattle	Bovine	Mycobacterium bovis	Aquitaine	4-3-5-3-9-3-4-11	SB0130
1091	2010	Cattle	Bovine	Mycobacterium bovis	Aquitaine	4-3-5-3-9-3-4-11	SB0130
1092	2010	Cattle	Bovine	Mycobacterium bovis	Aquitaine	4-3-5-3-9-3-4-11	SB0130
1093	2010	Cattle	Bovine	Mycobacterium bovis	Aquitaine	6-5-5-3-11-2-5s-8	SB0821
1094	2010	Cattle	Bovine	Mycobacterium bovis	Aquitaine	6-5-5-3-11-2-5s-6	SB0823
1095	2010	Cattle	Bovine	Mycobacterium bovis	Aquitaine	6-5-5-3-11-2-5s-6	SB0823
1096	2010	Cattle	Bovine	Mycobacterium bovis	Aquitaine	2-5-5-2-9-3-5-5	SB0852
1097	2010	Cattle	Bovine	Mycobacterium bovis	Bourgogne	9-1-5-3-9-3-11-65	SB0134
1098	2010	Cattle	Bovine	Mycobacterium bovis	Bourgogne	9-1-5-1-9-3-5-6	SB0885
1099	2010	Cattle	Bovine	Mycobacterium bovis	Bourgogne	9-1-5-1-9-3-5-6	SB0885
1100	2010	Cattle	Bovine	Mycobacterium bovis	Bourgogne	9-1-5-1-9-3-5-6	SB0885
1101	2010	Cattle	Bovine	Mycobacterium bovis	RhoneAlpes	4-4-5-3-10-3-5-7	SB0120
1102	2010	Cattle	Bovine	Mycobacterium bovis	RhoneAlpes	6-4-5-3-6-4-3-6	SB0134
1103	2010	Cattle	Bovine	Mycobacterium bovis	Limousin	5-3-5-3-9-4-5-6	SB0120
1104	2010	Cattle	Bovine	Mycobacterium bovis	LanguedocRoussillon	6-5-5-3-11-2-5s-8	SB0825
1105	2010	Cattle	Bovine	Mycobacterium bovis	Aquitaine	6-7-3-3-10-2-5s-8	SB0826
1106	2010	Cattle	Bovine	Mycobacterium bovis	Aquitaine	6-7-3-3-10-2-5s-8	SB0826
1107	2006	Wildlife	Badger	Mycobacterium bovis	HauteNormandie	NA-NA-NA-NA-NA-NA-NA-NA	SB0134
1108	2009	Wildlife	Badger	Mycobacterium bovis	Bourgogne	5-5-4-NA-11-4-6-6	SB0120
1109	2009	Wildlife	Badger	Mycobacterium bovis	Bourgogne	5-5-4-NA-11-4-6-6	SB0120
1110	2009	Wildlife	Badger	Mycobacterium bovis	Bourgogne	5-5-4-3-11-4-5-6	SB0120
1111	2009	Wildlife	Badger	Mycobacterium bovis	Bourgogne	5-5-4-3-11-4-5-6	SB0120
1112	2009	Wildlife	Badger	Mycobacterium bovis	Bourgogne	5-5-4-3-11-4-5-6	SB0120
1113	2009	Wildlife	Badger	Mycobacterium bovis	Bourgogne	5-5-4-NA-11-4-6-6	SB0120
1114	2009	Wildlife	Badger	Mycobacterium bovis	Bourgogne	5-5-4-NA-11-4-6-6	SB0120
1115	2009	Wildlife	Badger	Mycobacterium bovis	Bourgogne	5-5-4-3-11-4-5-6	SB0120
1116	2009	Wildlife	Badger	Mycobacterium bovis	Bourgogne	5-5-4-NA-11-4-6-6	SB0120
1117	2009	Wildlife	Badger	Mycobacterium bovis	Bourgogne	5-5-4-NA-11-4-6-6	SB0120
1118	2009	Wildlife	Badger	Mycobacterium bovis	Bourgogne	5-5-4-NA-11-4-6-6	SB0120
1119	2009	Wildlife	Badger	Mycobacterium bovis	Bourgogne	5-5-4-NA-11-4-6-6	SB0120
1120	2009	Wildlife	Badger	Mycobacterium bovis	Bourgogne	5-5-4-NA-11-4-6-6	SB0120
1121	2009	Wildlife	Badger	Mycobacterium bovis	Bourgogne	5-5-4-NA-11-4-6-6	SB0120
1122	2009	Wildlife	Badger	Mycobacterium bovis	Bourgogne	5-5-4-NA-11-4-6-6	SB0120
1123	2009	Wildlife	Badger	Mycobacterium bovis	Bourgogne	5-5-4-NA-11-4-6-6	SB0120
1124	2009	Wildlife	Badger	Mycobacterium bovis	Bourgogne	5-5-4-NA-11-4-6-6	SB0120
1125	2009	Wildlife	Badger	Mycobacterium bovis	Bourgogne	5-5-4-NA-11-4-6-6	SB0120
1126	2009	Wildlife	Badger	Mycobacterium bovis	Bourgogne	6-4-5-3-6-4-3-6	SB0134
1127	2010	Wildlife	Badger	Mycobacterium bovis	PoitouCharentes	5-3-5-3-9-4-5-6	SB0120
1128	2010	Wildlife	Badger	Mycobacterium bovis	PoitouCharentes	5-3-5-3-9-4-5-6	SB0120
1129	2010	Wildlife	Badger	Mycobacterium bovis	PoitouCharentes	5-3-5-3-9-4-5-6	SB0120
1130	2010	Wildlife	Badger	Mycobacterium bovis	Bourgogne	5-5-4-3-11-4-5-6	SB0120
1131	2010	Wildlife	Badger	Mycobacterium bovis	Bourgogne	5-5-4-3-11-4-5-6	SB0120
1132	2010	Wildlife	Badger	Mycobacterium bovis	Bourgogne	5-5-4-3-11-4-5-6	SB0120
1133	2010	Wildlife	Badger	Mycobacterium bovis	Bourgogne	5-5-4-3-11-4-5-6	SB0120
1134	2010	Wildlife	Badger	Mycobacterium bovis	Bourgogne	5-5-4-3-11-4-5-6	SB0120
1135	2010	Wildlife	Badger	Mycobacterium bovis	Bourgogne	5-5-4-3-11-4-5-6	SB0120
1136	2010	Wildlife	Badger	Mycobacterium bovis	Bourgogne	5-5-4-3-11-4-5-6	SB0120
1137	2010	Wildlife	Badger	Mycobacterium bovis	Bourgogne	5-5-4-3-11-4-5-6	SB0120
1138	2010	Wildlife	Badger	Mycobacterium bovis	Bourgogne	5-5-4-3-11-4-5-6	SB0120
1139	2010	Wildlife	Badger	Mycobacterium bovis	Bourgogne	5-5-4-3-11-4-5-6	SB0120
1140	2010	Wildlife	Badger	Mycobacterium bovis	Bourgogne	5-5-4-3-11-4-5-6	SB0120
1141	2010	Wildlife	Badger	Mycobacterium bovis	Bourgogne	5-5-4-3-11-4-5-6	SB0120
1142	2010	Wildlife	Badger	Mycobacterium bovis	Bourgogne	6-4-5-3-6-4-3-6	SB0134
1143	2010	Wildlife	Badger	Mycobacterium bovis	Bourgogne	6-4-5-3-6-4-3-6	SB0134
1144	2010	Wildlife	Badger	Mycobacterium bovis	Bourgogne	6-4-5-3-6-4-3-6	SB0134
1145	2010	Wildlife	Badger	Mycobacterium bovis	Bourgogne	6-4-5-3-6-4-3-6	SB0134
1146	2010	Wildlife	Badger	Mycobacterium bovis	Bourgogne	6-4-5-NA-NA-4-3-6	SB0134
1147	2010	Wildlife	Badger	Mycobacterium bovis	Bourgogne	6-4-5-3-6-4-3-6	SB0134
1148	2010	Wildlife	Badger	Mycobacterium bovis	Aquitaine	5-3-5-3-9-4-5-6	SB0120
1149	2010	Wildlife	Badger	Mycobacterium bovis	Aquitaine	5-3-5-3-9-4-5-6	SB0120
1150	2010	Wildlife	Badger	Mycobacterium bovis	Aquitaine	5-3-5-3-9-4-5-6	SB0120
1151	2010	Wildlife	Badger	Mycobacterium bovis	Aquitaine	5-3-5-3-9-4-5-6	SB0120
1152	2010	Wildlife	Badger	Mycobacterium bovis	Aquitaine	5-3-5-3-9-4-5-6	SB0120
1153	2001	Wildlife	Boar	Mycobacterium bovis	HauteNormandie	NA-NA-NA-NA-NA-NA-NA-NA	SB0134
1154	2001	Wildlife	Boar	Mycobacterium bovis	HauteNormandie	NA-NA-NA-NA-NA-NA-NA-NA	SB0134
1155	2001	Wildlife	Boar	Mycobacterium bovis	HauteNormandie	NA-NA-NA-NA-NA-NA-NA-NA	SB0134
1156	2001	Wildlife	Boar	Mycobacterium bovis	HauteNormandie	NA-NA-NA-NA-NA-NA-NA-NA	SB0134
1157	2001	Wildlife	Boar	Mycobacterium bovis	HauteNormandie	NA-NA-NA-NA-NA-NA-NA-NA	SB0134
1158	2001	Wildlife	Boar	Mycobacterium bovis	HauteNormandie	NA-NA-NA-NA-NA-NA-NA-NA	SB0134
1159	2001	Wildlife	Boar	Mycobacterium bovis	HauteNormandie	NA-NA-NA-NA-NA-NA-NA-NA	SB0134
1160	2001	Wildlife	Boar	Mycobacterium bovis	HauteNormandie	NA-NA-NA-NA-NA-NA-NA-NA	SB0134
1161	2001	Wildlife	Boar	Mycobacterium bovis	HauteNormandie	NA-NA-NA-NA-NA-NA-NA-NA	SB0134
1162	2001	Wildlife	Boar	Mycobacterium bovis	HauteNormandie	NA-NA-NA-NA-NA-NA-NA-NA	SB0134
1163	2001	Wildlife	Boar	Mycobacterium bovis	HauteNormandie	NA-NA-NA-NA-NA-NA-NA-NA	SB0134
1164	2001	Wildlife	Boar	Mycobacterium bovis	HauteNormandie	NA-NA-NA-NA-NA-NA-NA-NA	SB0134
1165	2001	Wildlife	Boar	Mycobacterium bovis	HauteNormandie	NA-NA-NA-NA-NA-NA-NA-NA	SB0134
1166	2001	Wildlife	Boar	Mycobacterium bovis	HauteNormandie	NA-NA-NA-NA-NA-NA-NA-NA	SB0134
1167	2001	Wildlife	Boar	Mycobacterium bovis	HauteNormandie	NA-NA-NA-NA-NA-NA-NA-NA	SB0134
1168	2001	Wildlife	Boar	Mycobacterium bovis	HauteNormandie	NA-NA-NA-NA-NA-NA-NA-NA	SB0134
1169	2002	Wildlife	Boar	Mycobacterium bovis	HauteNormandie	NA-NA-NA-NA-NA-NA-NA-NA	SB0134
1170	2002	Wildlife	Boar	Mycobacterium bovis	HauteNormandie	NA-NA-NA-NA-NA-NA-NA-NA	SB0134
1171	2004	Wildlife	Boar	Mycobacterium bovis	Bourgogne	6-4-5-NA-6-5-3-5	SB0134
1172	2006	Wildlife	Boar	Mycobacterium bovis	Aquitaine	6-5-5-3-11-2-5s-8	SB0821
1173	2006	Wildlife	Boar	Mycobacterium bovis	Aquitaine	6-5-5-3-11-2-5s-8	SB0821
1174	2007	Wildlife	Boar	Mycobacterium bovis	Picardie	6-4-5-NA-11-2-5-7	SB0121
1175	2007	Wildlife	Boar	Mycobacterium bovis	Bourgogne	5-5-4-3-11-4-5-6	SB0120
1176	2007	Wildlife	Boar	Mycobacterium bovis	Bourgogne	6-4-5-3-6-4-3-6	SB0134
1177	2007	Wildlife	Boar	Mycobacterium bovis	Aquitaine	6-5-5-3-11-2-5s-8	SB0821
1178	2008	Wildlife	Boar	Mycobacterium bovis	Bourgogne	6-4-5-3-6-4-3-6	SB0134
1179	2008	Wildlife	Boar	Mycobacterium bovis	Bourgogne	6-4-5-3-6-4-3-6	SB0134
1180	2008	Wildlife	Boar	Mycobacterium bovis	Bourgogne	6-4-5-3-6-4-3-6	SB0134
1181	2008	Wildlife	Boar	Mycobacterium bovis	Bourgogne	6-4-5-3-6-4-3-6	SB0134
1182	2008	Wildlife	Boar	Mycobacterium bovis	Bourgogne	6-4-5-3-6-4-3-6	SB0134
1183	2008	Wildlife	Boar	Mycobacterium bovis	Bourgogne	6-4-5-3-6-4-3-6	SB0134
1184	2009	Wildlife	Boar	Mycobacterium bovis	Bourgogne	5-5-4-3-11-4-5-6	SB0120
1185	2009	Wildlife	Boar	Mycobacterium bovis	Bourgogne	5-5-4-3-11-4-5-6	SB0120
1186	2009	Wildlife	Boar	Mycobacterium bovis	Bourgogne	5-5-4-3-11-4-5-6	SB0120
1187	2009	Wildlife	Boar	Mycobacterium bovis	Bourgogne	6-4-5-3-6-4-3-6	SB0134
1188	2009	Wildlife	Boar	Mycobacterium bovis	Bourgogne	6-4-5-3-6-4-3-6	SB0134
1189	2009	Wildlife	Boar	Mycobacterium bovis	Bourgogne	6-4-5-3-6-4-3-6	SB0134
1190	2009	Wildlife	Boar	Mycobacterium bovis	Bourgogne	6-4-5-3-6-4-3-6	SB0134
1191	2009	Wildlife	Boar	Mycobacterium bovis	Bourgogne	6-4-5-3-6-4-3-6	SB0134
1192	2009	Wildlife	Boar	Mycobacterium bovis	Bourgogne	6-4-5-3-6-4-3-6	SB0134
1193	2009	Wildlife	Boar	Mycobacterium bovis	Bourgogne	6-4-5-3-6-4-3-6	SB0134
1194	2009	Wildlife	Boar	Mycobacterium bovis	Bourgogne	6-4-5-3-6-4-3-6	SB0134
1195	2009	Wildlife	Boar	Mycobacterium bovis	Bourgogne	6-4-5-3-6-4-3-6	SB0134
1196	2009	Wildlife	Boar	Mycobacterium bovis	Bourgogne	6-4-5-3-6-4-3-6	SB0134
1197	2009	Wildlife	Boar	Mycobacterium bovis	Bourgogne	6-4-5-3-6-4-3-6	SB0134
1198	2009	Wildlife	Boar	Mycobacterium bovis	Bourgogne	6-4-5-3-6-4-3-6	SB0134
1199	2009	Wildlife	Boar	Mycobacterium bovis	Bourgogne	6-4-5-3-6-4-3-6	SB0134
1200	2009	Wildlife	Boar	Mycobacterium bovis	Bourgogne	6-4-5-3-6-4-3-6	SB0134
1201	2009	Wildlife	Boar	Mycobacterium bovis	Bourgogne	6-4-5-3-6-4-3-6	SB0134
1202	2010	Wildlife	Boar	Mycobacterium bovis	MidiPyrennees	6-5-5-3-6-4-5-6	SB0134
1203	2010	Wildlife	Boar	Mycobacterium bovis	Bourgogne	5-5-4-3-11-4-5-6	SB0120
1204	2010	Wildlife	Boar	Mycobacterium bovis	Bourgogne	5-5-4-3-11-4-5-6	SB0120
1205	2010	Wildlife	Boar	Mycobacterium bovis	Bourgogne	6-4-5-3-6-4-3-6	SB0134
1206	2010	Wildlife	Boar	Mycobacterium bovis	Bourgogne	6-4-5-3-6-4-3-6	SB0134
1207	2010	Wildlife	Boar	Mycobacterium bovis	Bourgogne	6-4-5-3-6-4-3-6	SB0134
1208	2010	Wildlife	Boar	Mycobacterium bovis	Bourgogne	6-4-5-3-6-4-3-6	SB0134
1209	2010	Wildlife	Boar	Mycobacterium bovis	Bourgogne	6-4-5-3-6-4-3-6	SB0134
1210	2010	Wildlife	Boar	Mycobacterium bovis	Bourgogne	6-4-5-3-6-4-3-6	SB0134
1211	2010	Wildlife	Boar	Mycobacterium bovis	Aquitaine	5-3-5-3-9-4-5-6	SB0120
1212	2010	Wildlife	Boar	Mycobacterium bovis	Aquitaine	5-3-5-3-9-4-5-6	SB0120
1213	2010	Wildlife	Boar	Mycobacterium bovis	Aquitaine	5-3-5-3-9-4-5-6	SB0120
1214	2010	Wildlife	Boar	Mycobacterium bovis	Aquitaine	6-5-5-3-11-2-5s-8	SB0821
1215	2010	Wildlife	Boar	Mycobacterium bovis	Aquitaine	6-5-5-3-11-2-5s-8	SB0821
1216	2010	Wildlife	Boar	Mycobacterium bovis	Aquitaine	6-5-5-3-11-2-5s-8	SB0821
1217	2010	Wildlife	Boar	Mycobacterium bovis	Aquitaine	6-5-5-3-11-2-5s-8	SB0821
1218	2010	Wildlife	Boar	Mycobacterium bovis	HauteNormandie	6-4-5-3-NA-4-5-10	SB0134
1219	2001	Wildlife	Deer	Mycobacterium bovis	Centre	NA-NA-NA-NA-NA-NA-NA-NA	SB0134
1220	2001	Wildlife	Deer	Mycobacterium bovis	Centre	NA-NA-NA-NA-NA-NA-NA-NA	SB0134
1221	2001	Wildlife	Deer	Mycobacterium bovis	HauteNormandie	NA-NA-NA-NA-NA-NA-NA-NA	SB0134
1222	2001	Wildlife	Deer	Mycobacterium bovis	HauteNormandie	NA-NA-NA-NA-NA-NA-NA-NA	SB0134
1223	2001	Wildlife	Deer	Mycobacterium bovis	Aquitaine	6-4-3-NA-9-2-5-6	SB0121
1224	2002	Wildlife	Deer	Mycobacterium bovis	HauteNormandie	NA-NA-NA-NA-NA-NA-NA-NA	SB0134
1225	2002	Wildlife	Deer	Mycobacterium bovis	HauteNormandie	NA-NA-NA-NA-NA-NA-NA-NA	SB0134
1226	2002	Wildlife	Deer	Mycobacterium bovis	HauteNormandie	NA-NA-NA-NA-NA-NA-NA-NA	SB0134
1227	2002	Wildlife	Deer	Mycobacterium bovis	HauteNormandie	NA-NA-NA-NA-NA-NA-NA-NA	SB0134
1228	2002	Wildlife	Deer	Mycobacterium bovis	HauteNormandie	NA-NA-NA-NA-NA-NA-NA-NA	SB0134
1229	2002	Wildlife	Deer	Mycobacterium bovis	HauteNormandie	NA-NA-NA-NA-NA-NA-NA-NA	SB0134
1230	2002	Wildlife	Deer	Mycobacterium bovis	HauteNormandie	NA-NA-NA-NA-NA-NA-NA-NA	SB0134
1231	2002	Wildlife	Deer	Mycobacterium bovis	HauteNormandie	NA-NA-NA-NA-NA-NA-NA-NA	SB0134
1232	2003	Wildlife	Deer	Mycobacterium bovis	Bourgogne	6-4-5-3-6-4-NA-6	SB0134
1233	2008	Wildlife	Deer	Mycobacterium bovis	Bretagne	6-4-5-3-11-2-5-7	SB0121
1234	2008	Wildlife	Deer	Mycobacterium bovis	Bretagne	6-4-5-NA-11-2-5-7	SB0121
1235	2009	Wildlife	Deer	Mycobacterium bovis	Bretagne	6-4-5-NA-11-2-6-7	SB0121
1236	2010	Wildlife	Deer	Mycobacterium bovis	Aquitaine	5-3-5-3-9-4-5-6	SB0120
1237	2010	Wildlife	Deer	Mycobacterium bovis	MidiPyrennees	4-2-5-1-9-2-3-7	SB0134
	(1) Mycobacterium tuberculosis complex
	(2) mycobacterial interspersed repetitive unit–variable number tandem repeat patterns
	(3) Not available
