# Supplementary material for: Genetic Diversity and Population Structure of Mycobacterium bovis at the Human-Animal-Ecosystem Interface in France: “A One Health Approach”
Source: Pathogens. 2023 Apr 1;12(4):548. doi: 10.3390/pathogens12040548 (PMC10143977; doi:10.3390/pathogens12040548)
Supplement: Supplementary file 1 [file pathogens-12-00548-s001.zip › TableS3-Wildlife-Informations.xlsx]

## Sheet: Feuil1
Sample number	Year	Groups	Species	MTBC(1) species	Geographical area	MIRU-VNTR(2) (locus: ETR A, B, C, D, VNTR 3232, QUB11b, QUB11a, QUB 26)	Spoligotype
1107	2006	Wildlife	Badger	Mycobacterium bovis	HauteNormandie	NA-NA-NA-NA-NA-NA-NA-NA	SB0134
1108	2009	Wildlife	Badger	Mycobacterium bovis	Bourgogne	5-5-4-NA-11-4-6-6	SB0120
1109	2009	Wildlife	Badger	Mycobacterium bovis	Bourgogne	5-5-4-NA-11-4-6-6	SB0120
1110	2009	Wildlife	Badger	Mycobacterium bovis	Bourgogne	5-5-4-3-11-4-5-6	SB0120
1111	2009	Wildlife	Badger	Mycobacterium bovis	Bourgogne	5-5-4-3-11-4-5-6	SB0120
1112	2009	Wildlife	Badger	Mycobacterium bovis	Bourgogne	5-5-4-3-11-4-5-6	SB0120
1113	2009	Wildlife	Badger	Mycobacterium bovis	Bourgogne	5-5-4-NA-11-4-6-6	SB0120
1114	2009	Wildlife	Badger	Mycobacterium bovis	Bourgogne	5-5-4-NA-11-4-6-6	SB0120
1115	2009	Wildlife	Badger	Mycobacterium bovis	Bourgogne	5-5-4-3-11-4-5-6	SB0120
1116	2009	Wildlife	Badger	Mycobacterium bovis	Bourgogne	5-5-4-NA-11-4-6-6	SB0120
1117	2009	Wildlife	Badger	Mycobacterium bovis	Bourgogne	5-5-4-NA-11-4-6-6	SB0120
1118	2009	Wildlife	Badger	Mycobacterium bovis	Bourgogne	5-5-4-NA-11-4-6-6	SB0120
1119	2009	Wildlife	Badger	Mycobacterium bovis	Bourgogne	5-5-4-NA-11-4-6-6	SB0120
1120	2009	Wildlife	Badger	Mycobacterium bovis	Bourgogne	5-5-4-NA-11-4-6-6	SB0120
1121	2009	Wildlife	Badger	Mycobacterium bovis	Bourgogne	5-5-4-NA-11-4-6-6	SB0120
1122	2009	Wildlife	Badger	Mycobacterium bovis	Bourgogne	5-5-4-NA-11-4-6-6	SB0120
1123	2009	Wildlife	Badger	Mycobacterium bovis	Bourgogne	5-5-4-NA-11-4-6-6	SB0120
1124	2009	Wildlife	Badger	Mycobacterium bovis	Bourgogne	5-5-4-NA-11-4-6-6	SB0120
1125	2009	Wildlife	Badger	Mycobacterium bovis	Bourgogne	5-5-4-NA-11-4-6-6	SB0120
1126	2009	Wildlife	Badger	Mycobacterium bovis	Bourgogne	6-4-5-3-6-4-3-6	SB0134
1127	2010	Wildlife	Badger	Mycobacterium bovis	PoitouCharentes	5-3-5-3-9-4-5-6	SB0120
1128	2010	Wildlife	Badger	Mycobacterium bovis	PoitouCharentes	5-3-5-3-9-4-5-6	SB0120
1129	2010	Wildlife	Badger	Mycobacterium bovis	PoitouCharentes	5-3-5-3-9-4-5-6	SB0120
1130	2010	Wildlife	Badger	Mycobacterium bovis	Bourgogne	5-5-4-3-11-4-5-6	SB0120
1131	2010	Wildlife	Badger	Mycobacterium bovis	Bourgogne	5-5-4-3-11-4-5-6	SB0120
1132	2010	Wildlife	Badger	Mycobacterium bovis	Bourgogne	5-5-4-3-11-4-5-6	SB0120
1133	2010	Wildlife	Badger	Mycobacterium bovis	Bourgogne	5-5-4-3-11-4-5-6	SB0120
1134	2010	Wildlife	Badger	Mycobacterium bovis	Bourgogne	5-5-4-3-11-4-5-6	SB0120
1135	2010	Wildlife	Badger	Mycobacterium bovis	Bourgogne	5-5-4-3-11-4-5-6	SB0120
1136	2010	Wildlife	Badger	Mycobacterium bovis	Bourgogne	5-5-4-3-11-4-5-6	SB0120
1137	2010	Wildlife	Badger	Mycobacterium bovis	Bourgogne	5-5-4-3-11-4-5-6	SB0120
1138	2010	Wildlife	Badger	Mycobacterium bovis	Bourgogne	5-5-4-3-11-4-5-6	SB0120
1139	2010	Wildlife	Badger	Mycobacterium bovis	Bourgogne	5-5-4-3-11-4-5-6	SB0120
1140	2010	Wildlife	Badger	Mycobacterium bovis	Bourgogne	5-5-4-3-11-4-5-6	SB0120
1141	2010	Wildlife	Badger	Mycobacterium bovis	Bourgogne	5-5-4-3-11-4-5-6	SB0120
1142	2010	Wildlife	Badger	Mycobacterium bovis	Bourgogne	6-4-5-3-6-4-3-6	SB0134
1143	2010	Wildlife	Badger	Mycobacterium bovis	Bourgogne	6-4-5-3-6-4-3-6	SB0134
1144	2010	Wildlife	Badger	Mycobacterium bovis	Bourgogne	6-4-5-3-6-4-3-6	SB0134
1145	2010	Wildlife	Badger	Mycobacterium bovis	Bourgogne	6-4-5-3-6-4-3-6	SB0134
1146	2010	Wildlife	Badger	Mycobacterium bovis	Bourgogne	6-4-5-NA-NA-4-3-6	SB0134
1147	2010	Wildlife	Badger	Mycobacterium bovis	Bourgogne	6-4-5-3-6-4-3-6	SB0134
1148	2010	Wildlife	Badger	Mycobacterium bovis	Aquitaine	5-3-5-3-9-4-5-6	SB0120
1149	2010	Wildlife	Badger	Mycobacterium bovis	Aquitaine	5-3-5-3-9-4-5-6	SB0120
1150	2010	Wildlife	Badger	Mycobacterium bovis	Aquitaine	5-3-5-3-9-4-5-6	SB0120
1151	2010	Wildlife	Badger	Mycobacterium bovis	Aquitaine	5-3-5-3-9-4-5-6	SB0120
1152	2010	Wildlife	Badger	Mycobacterium bovis	Aquitaine	5-3-5-3-9-4-5-6	SB0120
1153	2001	Wildlife	Boar	Mycobacterium bovis	HauteNormandie	NA-NA-NA-NA-NA-NA-NA-NA	SB0134
1154	2001	Wildlife	Boar	Mycobacterium bovis	HauteNormandie	NA-NA-NA-NA-NA-NA-NA-NA	SB0134
1155	2001	Wildlife	Boar	Mycobacterium bovis	HauteNormandie	NA-NA-NA-NA-NA-NA-NA-NA	SB0134
1156	2001	Wildlife	Boar	Mycobacterium bovis	HauteNormandie	NA-NA-NA-NA-NA-NA-NA-NA	SB0134
1157	2001	Wildlife	Boar	Mycobacterium bovis	HauteNormandie	NA-NA-NA-NA-NA-NA-NA-NA	SB0134
1158	2001	Wildlife	Boar	Mycobacterium bovis	HauteNormandie	NA-NA-NA-NA-NA-NA-NA-NA	SB0134
1159	2001	Wildlife	Boar	Mycobacterium bovis	HauteNormandie	NA-NA-NA-NA-NA-NA-NA-NA	SB0134
1160	2001	Wildlife	Boar	Mycobacterium bovis	HauteNormandie	NA-NA-NA-NA-NA-NA-NA-NA	SB0134
1161	2001	Wildlife	Boar	Mycobacterium bovis	HauteNormandie	NA-NA-NA-NA-NA-NA-NA-NA	SB0134
1162	2001	Wildlife	Boar	Mycobacterium bovis	HauteNormandie	NA-NA-NA-NA-NA-NA-NA-NA	SB0134
1163	2001	Wildlife	Boar	Mycobacterium bovis	HauteNormandie	NA-NA-NA-NA-NA-NA-NA-NA	SB0134
1164	2001	Wildlife	Boar	Mycobacterium bovis	HauteNormandie	NA-NA-NA-NA-NA-NA-NA-NA	SB0134
1165	2001	Wildlife	Boar	Mycobacterium bovis	HauteNormandie	NA-NA-NA-NA-NA-NA-NA-NA	SB0134
1166	2001	Wildlife	Boar	Mycobacterium bovis	HauteNormandie	NA-NA-NA-NA-NA-NA-NA-NA	SB0134
1167	2001	Wildlife	Boar	Mycobacterium bovis	HauteNormandie	NA-NA-NA-NA-NA-NA-NA-NA	SB0134
1168	2001	Wildlife	Boar	Mycobacterium bovis	HauteNormandie	NA-NA-NA-NA-NA-NA-NA-NA	SB0134
1169	2002	Wildlife	Boar	Mycobacterium bovis	HauteNormandie	NA-NA-NA-NA-NA-NA-NA-NA	SB0134
1170	2002	Wildlife	Boar	Mycobacterium bovis	HauteNormandie	NA-NA-NA-NA-NA-NA-NA-NA	SB0134
1171	2004	Wildlife	Boar	Mycobacterium bovis	Bourgogne	6-4-5-NA-6-5-3-5	SB0134
1172	2006	Wildlife	Boar	Mycobacterium bovis	Aquitaine	6-5-5-3-11-2-5s-8	SB0821
1173	2006	Wildlife	Boar	Mycobacterium bovis	Aquitaine	6-5-5-3-11-2-5s-8	SB0821
1174	2007	Wildlife	Boar	Mycobacterium bovis	Picardie	6-4-5-NA-11-2-5-7	SB0121
1175	2007	Wildlife	Boar	Mycobacterium bovis	Bourgogne	5-5-4-3-11-4-5-6	SB0120
1176	2007	Wildlife	Boar	Mycobacterium bovis	Bourgogne	6-4-5-3-6-4-3-6	SB0134
1177	2007	Wildlife	Boar	Mycobacterium bovis	Aquitaine	6-5-5-3-11-2-5s-8	SB0821
1178	2008	Wildlife	Boar	Mycobacterium bovis	Bourgogne	6-4-5-3-6-4-3-6	SB0134
1179	2008	Wildlife	Boar	Mycobacterium bovis	Bourgogne	6-4-5-3-6-4-3-6	SB0134
1180	2008	Wildlife	Boar	Mycobacterium bovis	Bourgogne	6-4-5-3-6-4-3-6	SB0134
1181	2008	Wildlife	Boar	Mycobacterium bovis	Bourgogne	6-4-5-3-6-4-3-6	SB0134
1182	2008	Wildlife	Boar	Mycobacterium bovis	Bourgogne	6-4-5-3-6-4-3-6	SB0134
1183	2008	Wildlife	Boar	Mycobacterium bovis	Bourgogne	6-4-5-3-6-4-3-6	SB0134
1184	2009	Wildlife	Boar	Mycobacterium bovis	Bourgogne	5-5-4-3-11-4-5-6	SB0120
1185	2009	Wildlife	Boar	Mycobacterium bovis	Bourgogne	5-5-4-3-11-4-5-6	SB0120
1186	2009	Wildlife	Boar	Mycobacterium bovis	Bourgogne	5-5-4-3-11-4-5-6	SB0120
1187	2009	Wildlife	Boar	Mycobacterium bovis	Bourgogne	6-4-5-3-6-4-3-6	SB0134
1188	2009	Wildlife	Boar	Mycobacterium bovis	Bourgogne	6-4-5-3-6-4-3-6	SB0134
1189	2009	Wildlife	Boar	Mycobacterium bovis	Bourgogne	6-4-5-3-6-4-3-6	SB0134
1190	2009	Wildlife	Boar	Mycobacterium bovis	Bourgogne	6-4-5-3-6-4-3-6	SB0134
1191	2009	Wildlife	Boar	Mycobacterium bovis	Bourgogne	6-4-5-3-6-4-3-6	SB0134
1192	2009	Wildlife	Boar	Mycobacterium bovis	Bourgogne	6-4-5-3-6-4-3-6	SB0134
1193	2009	Wildlife	Boar	Mycobacterium bovis	Bourgogne	6-4-5-3-6-4-3-6	SB0134
1194	2009	Wildlife	Boar	Mycobacterium bovis	Bourgogne	6-4-5-3-6-4-3-6	SB0134
1195	2009	Wildlife	Boar	Mycobacterium bovis	Bourgogne	6-4-5-3-6-4-3-6	SB0134
1196	2009	Wildlife	Boar	Mycobacterium bovis	Bourgogne	6-4-5-3-6-4-3-6	SB0134
1197	2009	Wildlife	Boar	Mycobacterium bovis	Bourgogne	6-4-5-3-6-4-3-6	SB0134
1198	2009	Wildlife	Boar	Mycobacterium bovis	Bourgogne	6-4-5-3-6-4-3-6	SB0134
1199	2009	Wildlife	Boar	Mycobacterium bovis	Bourgogne	6-4-5-3-6-4-3-6	SB0134
1200	2009	Wildlife	Boar	Mycobacterium bovis	Bourgogne	6-4-5-3-6-4-3-6	SB0134
1201	2009	Wildlife	Boar	Mycobacterium bovis	Bourgogne	6-4-5-3-6-4-3-6	SB0134
1202	2010	Wildlife	Boar	Mycobacterium bovis	MidiPyrennees	6-5-5-3-6-4-5-6	SB0134
1203	2010	Wildlife	Boar	Mycobacterium bovis	Bourgogne	5-5-4-3-11-4-5-6	SB0120
1204	2010	Wildlife	Boar	Mycobacterium bovis	Bourgogne	5-5-4-3-11-4-5-6	SB0120
1205	2010	Wildlife	Boar	Mycobacterium bovis	Bourgogne	6-4-5-3-6-4-3-6	SB0134
1206	2010	Wildlife	Boar	Mycobacterium bovis	Bourgogne	6-4-5-3-6-4-3-6	SB0134
1207	2010	Wildlife	Boar	Mycobacterium bovis	Bourgogne	6-4-5-3-6-4-3-6	SB0134
1208	2010	Wildlife	Boar	Mycobacterium bovis	Bourgogne	6-4-5-3-6-4-3-6	SB0134
1209	2010	Wildlife	Boar	Mycobacterium bovis	Bourgogne	6-4-5-3-6-4-3-6	SB0134
1210	2010	Wildlife	Boar	Mycobacterium bovis	Bourgogne	6-4-5-3-6-4-3-6	SB0134
1211	2010	Wildlife	Boar	Mycobacterium bovis	Aquitaine	5-3-5-3-9-4-5-6	SB0120
1212	2010	Wildlife	Boar	Mycobacterium bovis	Aquitaine	5-3-5-3-9-4-5-6	SB0120
1213	2010	Wildlife	Boar	Mycobacterium bovis	Aquitaine	5-3-5-3-9-4-5-6	SB0120
1214	2010	Wildlife	Boar	Mycobacterium bovis	Aquitaine	6-5-5-3-11-2-5s-8	SB0821
1215	2010	Wildlife	Boar	Mycobacterium bovis	Aquitaine	6-5-5-3-11-2-5s-8	SB0821
1216	2010	Wildlife	Boar	Mycobacterium bovis	Aquitaine	6-5-5-3-11-2-5s-8	SB0821
1217	2010	Wildlife	Boar	Mycobacterium bovis	Aquitaine	6-5-5-3-11-2-5s-8	SB0821
1218	2010	Wildlife	Boar	Mycobacterium bovis	HauteNormandie	6-4-5-3-NA-4-5-10	SB0134
1219	2001	Wildlife	Deer	Mycobacterium bovis	Centre	NA-NA-NA-NA-NA-NA-NA-NA	SB0134
1220	2001	Wildlife	Deer	Mycobacterium bovis	Centre	NA-NA-NA-NA-NA-NA-NA-NA	SB0134
1221	2001	Wildlife	Deer	Mycobacterium bovis	HauteNormandie	NA-NA-NA-NA-NA-NA-NA-NA	SB0134
1222	2001	Wildlife	Deer	Mycobacterium bovis	HauteNormandie	NA-NA-NA-NA-NA-NA-NA-NA	SB0134
1223	2001	Wildlife	Deer	Mycobacterium bovis	Aquitaine	6-4-3-NA-9-2-5-6	SB0121
1224	2002	Wildlife	Deer	Mycobacterium bovis	HauteNormandie	NA-NA-NA-NA-NA-NA-NA-NA	SB0134
1225	2002	Wildlife	Deer	Mycobacterium bovis	HauteNormandie	NA-NA-NA-NA-NA-NA-NA-NA	SB0134
1226	2002	Wildlife	Deer	Mycobacterium bovis	HauteNormandie	NA-NA-NA-NA-NA-NA-NA-NA	SB0134
1227	2002	Wildlife	Deer	Mycobacterium bovis	HauteNormandie	NA-NA-NA-NA-NA-NA-NA-NA	SB0134
1228	2002	Wildlife	Deer	Mycobacterium bovis	HauteNormandie	NA-NA-NA-NA-NA-NA-NA-NA	SB0134
1229	2002	Wildlife	Deer	Mycobacterium bovis	HauteNormandie	NA-NA-NA-NA-NA-NA-NA-NA	SB0134
1230	2002	Wildlife	Deer	Mycobacterium bovis	HauteNormandie	NA-NA-NA-NA-NA-NA-NA-NA	SB0134
1231	2002	Wildlife	Deer	Mycobacterium bovis	HauteNormandie	NA-NA-NA-NA-NA-NA-NA-NA	SB0134
1232	2003	Wildlife	Deer	Mycobacterium bovis	Bourgogne	6-4-5-3-6-4-NA-6	SB0134
1233	2008	Wildlife	Deer	Mycobacterium bovis	Bretagne	6-4-5-3-11-2-5-7	SB0121
1234	2008	Wildlife	Deer	Mycobacterium bovis	Bretagne	6-4-5-NA-11-2-5-7	SB0121
1235	2009	Wildlife	Deer	Mycobacterium bovis	Bretagne	6-4-5-NA-11-2-6-7	SB0121
1236	2010	Wildlife	Deer	Mycobacterium bovis	Aquitaine	5-3-5-3-9-4-5-6	SB0120
1237	2010	Wildlife	Deer	Mycobacterium bovis	MidiPyrennees	4-2-5-1-9-2-3-7	SB0134
	(1) Mycobacterium tuberculosis complex
	(2) mycobacterial interspersed repetitive unit–variable number tandem repeat patterns
	(3) Not available
